# Supplementary material for: 1-[2-(4-Chloro­phen­yl)-5-phenyl-2,3-dihydro-1,3,4-oxadiazol-3-yl]ethanone
Source: Acta Crystallogr Sect E Struct Rep Online. 2012 May 26;68(Pt 6):o1901. doi: 10.1107/S1600536812023100 (PMC3379458; doi:10.1107/S1600536812023100)
Supplement: Supplementary file 1 [file e-68-o1901-sup1.cif]

##############################################################################
#                                                                            #
# This CIF contains the data in a paper accepted for publication in          #
# Acta Crystallographica Section E. It conforms to the requirements of       #
# Notes for Authors for Acta Crystallographica Section E, and has been       #
# peer reviewed under the auspices of the IUCr Commission on Journals.       #
#                                                                            #
# Full details of the Crystallographic Information File format               #
# are given in the paper "The Crystallographic Information File (CIF):       #
# a New Standard Archive File for Crystallography" by S. R. Hall, F. H.      #
# Allen and I. D. Brown [Acta Cryst. (1991), A47, 655-685].                  #
#                                                                            #
# The current version of the core CIF dictionary is obtainable from          #
# ftp://ftp.iucr.org/pub/cif_core.dic.                                       #
#                                                                            #
# Software is freely available for graphical display of the structure(s)     #
# in this CIF. For information consult the CIF software page                 #
# http://www.iucr.org/resources/cif/software.                                #
#                                                                            #
# This file may be used for bona fide research purposes within the           #
# scientific community so long as proper attribution is given to the journal # 
# article from which it was obtained.                                        #
#                                                                            #
##############################################################################
data_global
_audit_creation_method     'form.cif (version 2.0)'
_journal_data_validation_number     ?
_journal_date_recd_electronic     2012-05-17
_journal_date_accepted     2012-05-21
_journal_name_full     'Acta Crystallographica, Section E'
_journal_year     2012
_journal_volume     68
_journal_issue      6
_journal_page_first     o1901
_journal_page_last     o1901
_journal_paper_category     QO
_journal_paper_doi     10.1107/S1600536812023100
_journal_coeditor_code     HB6803
_publ_contact_author_name     'Prof. Fun, Hoong-Kun'
_publ_contact_author_address
;
      X-ray Crystallography Unit
      School of Physics
      Universiti Sains Malaysia
      11800 USM, Penang
      MALAYSIA
;
_publ_contact_author_email     'hkfun@usm.my'
_publ_contact_author_fax     '604 6579150'
_publ_contact_author_phone     '604 6533652'
_publ_section_title
;
1-[2-(4-Chlorophenyl)-5-phenyl-2,3-dihydro-1,3,4-oxadiazol-3-yl]ethanone
;
loop_
    _publ_author_name
    _publ_author_footnote
    _publ_author_address
    'Fun, Hoong-Kun'
;
Thomson Reuters ResearcherID: A-3561-2009.
;
;
X-ray Crystallography Unit
School of Physics
Universiti Sains Malaysia
11800 USM, Penang
Malaysia
;
    'Suhana Arshad' ?
;
X-ray Crystallography Unit
School of Physics
Universiti Sains Malaysia
11800 USM, Penang
Malaysia
;
    'Shyma, P. C.' ?
;
Department of Studies in Chemistry,
Mangalore University,
Mangalagangothri 574 199,
Karnataka, India
;
    'Balakrishna Kalluraya' ?
;
Department of Studies in Chemistry,
Mangalore University,
Mangalagangothri 574 199,
Karnataka, India
;
    'Arulmoli, T.' ?
;
SeQuent Scientific Limited,
No: 120 A & B, Industrial Area,
Baikampady, New Mangalore,
Karnataka 575 011, India
;
data_I
_audit_creation_method     SHELXL-97
_chemical_name_systematic
;
1-[2-(4-Chlorophenyl)-5-phenyl-2,3-dihydro-1,3,4-oxadiazol-3-yl]ethanone
;
_chemical_name_common     ?
_chemical_formula_moiety     'C16 H14 Cl N3 O2'
_chemical_formula_sum     'C16 H14 Cl N3 O2'
_chemical_formula_iupac     'C16 H14 Cl N3 O2'
_chemical_formula_weight     315.75
_chemical_melting_point     ?
_symmetry_cell_setting     triclinic
_symmetry_space_group_name_H-M     'P -1'
_symmetry_space_group_name_Hall     '-P 1'
loop_
    _symmetry_equiv_pos_as_xyz
    'x, y, z'
    '-x, -y, -z'
_cell_length_a     5.8623(2)
_cell_length_b     10.9912(5)
_cell_length_c     12.2815(5)
_cell_angle_alpha     68.2140(10)
_cell_angle_beta     84.7070(10)
_cell_angle_gamma     87.6230(10)
_cell_volume     731.67(5)
_cell_formula_units_Z     2
_cell_measurement_reflns_used     9976
_cell_measurement_theta_min     3.14
_cell_measurement_theta_max     32.62
_cell_measurement_temperature     100.0(10)
_exptl_crystal_description     'block'
_exptl_crystal_colour     'yellow'
_exptl_crystal_size_max     0.40
_exptl_crystal_size_mid     0.22
_exptl_crystal_size_min     0.14
_exptl_crystal_density_diffrn     1.433
_exptl_crystal_density_meas     ?
_exptl_crystal_density_method     'not measured'
_exptl_crystal_F_000     328
_exptl_absorpt_coefficient_mu     0.272
_exptl_absorpt_correction_type     multi-scan
_exptl_absorpt_process_details     '(<i>SADABS</i>; Bruker, 2009)'
_exptl_absorpt_correction_T_min     0.8986
_exptl_absorpt_correction_T_max     0.9622
_exptl_special_details
;
The crystal was placed in the cold stream of an Oxford Cryosystems Cobra
open-flow nitrogen cryostat (Cosier & Glazer, 1986) operating at 100.0 (1) K.
;
_diffrn_ambient_temperature     100.0(10)
_diffrn_radiation_type     MoK\a
_diffrn_radiation_wavelength     0.71073
_diffrn_radiation_source     'fine-focus sealed tube'
_diffrn_radiation_monochromator     graphite
_diffrn_measurement_device_type     'Bruker SMART APEXII DUO CCD'
_diffrn_measurement_method     '\f and \w scans'
_diffrn_detector_area_resol_mean     ?
_diffrn_reflns_number     19562
_diffrn_reflns_av_R_equivalents     0.0212
_diffrn_reflns_av_sigmaI/netI     0.0201
_diffrn_reflns_theta_min     2.00
_diffrn_reflns_theta_max     32.62
_diffrn_reflns_theta_full     32.62
_diffrn_measured_fraction_theta_max     0.992
_diffrn_measured_fraction_theta_full     0.992
_diffrn_reflns_limit_h_min     -8
_diffrn_reflns_limit_h_max     8
_diffrn_reflns_limit_k_min     -16
_diffrn_reflns_limit_k_max     16
_diffrn_reflns_limit_l_min     -18
_diffrn_reflns_limit_l_max     18
_diffrn_standards_number     0
_diffrn_standards_interval_count     .
_diffrn_standards_interval_time     .
_diffrn_standards_decay_%     ?
_refine_special_details
;
Refinement of <i>F</i>^2^ against ALL reflections. The weighted <i>R</i>-factor
<i>wR</i> and goodness of fit <i>S</i> are based on <i>F</i>^2^, conventional
<i>R</i>-factors <i>R</i> are based on <i>F</i>, with <i>F</i> set to zero for
negative <i>F</i>^2^. The threshold expression of <i>F</i>^2^ >
\s(<i>F</i>^2^) is used only for calculating <i>R</i>-factors(gt) <i>etc</i>.
and is not relevant to the choice of reflections for refinement.
<i>R</i>-factors based on <i>F</i>^2^ are statistically about twice as large
as those based on <i>F</i>, and <i>R</i>- factors based on ALL data will be
even larger.
;
_reflns_number_total     5301
_reflns_number_gt     4768
_reflns_threshold_expression     I>2\s(I)
_refine_ls_structure_factor_coef     Fsqd
_refine_ls_matrix_type     full
_refine_ls_R_factor_all     0.0415
_refine_ls_R_factor_gt     0.0373
_refine_ls_wR_factor_gt     0.1112
_refine_ls_wR_factor_ref     0.1159
_refine_ls_goodness_of_fit_ref     1.020
_refine_ls_restrained_S_all     1.020
_refine_ls_number_reflns     5301
_refine_ls_number_parameters     195
_refine_ls_number_restraints     0
_refine_ls_hydrogen_treatment     constr
_refine_ls_weighting_scheme     calc
_refine_ls_weighting_details
         'calc w=1/[\s^2^(Fo^2^)+(0.0681P)^2^+0.3111P] where P=(Fo^2^+2Fc^2^)/3'
_atom_sites_solution_hydrogens     geom
_atom_sites_solution_primary     direct
_atom_sites_solution_secondary     difmap
_refine_ls_shift/su_max     0.003
_refine_ls_shift/su_mean     0.000
_refine_diff_density_max     0.598
_refine_diff_density_min     -0.644
_refine_ls_extinction_method     none
_refine_ls_extinction_coef     ?
loop_
    _atom_type_symbol
    _atom_type_description
    _atom_type_scat_dispersion_real
    _atom_type_scat_dispersion_imag
    _atom_type_scat_source
    'C' 'C' 0.0033 0.0016
                         'International Tables Vol C Tables 4.2.6.8 and 6.1.1.4'
    'H' 'H' 0.0000 0.0000
                         'International Tables Vol C Tables 4.2.6.8 and 6.1.1.4'
    'N' 'N' 0.0061 0.0033
                         'International Tables Vol C Tables 4.2.6.8 and 6.1.1.4'
    'O' 'O' 0.0106 0.0060
                         'International Tables Vol C Tables 4.2.6.8 and 6.1.1.4'
    'Cl' 'Cl' 0.1484 0.1585
                         'International Tables Vol C Tables 4.2.6.8 and 6.1.1.4'
_computing_data_collection     'APEX2 (Bruker, 2009)'
_computing_cell_refinement     'SAINT (Bruker, 2009)'
_computing_data_reduction     'SAINT (Bruker, 2009)'
_computing_structure_solution     'SHELXTL (Sheldrick, 2008)'
_computing_structure_refinement     'SHELXTL (Sheldrick, 2008)'
_computing_molecular_graphics     'SHELXTL (Sheldrick, 2008)'
_computing_publication_material
;
SHELXTL (Sheldrick, 2008) and PLATON (Spek, 2009)
;
loop_
    _atom_site_type_symbol
    _atom_site_label
    _atom_site_fract_x
    _atom_site_fract_y
    _atom_site_fract_z
    _atom_site_U_iso_or_equiv
    _atom_site_adp_type
    _atom_site_calc_flag
    _atom_site_refinement_flags
    _atom_site_occupancy
    _atom_site_symmetry_multiplicity
    _atom_site_disorder_assembly
    _atom_site_disorder_group
    Cl Cl1 0.93968(5) 0.44230(2) 1.24269(2) 0.02345(8) Uani d . 1 1 . .
    O O1 0.75357(12) 0.84198(7) 0.70235(6) 0.01543(13) Uani d . 1 1 . .
    O O2 0.71195(14) 1.07742(8) 0.89561(7) 0.02114(16) Uani d . 1 1 . .
    N N1 0.14662(17) 0.82200(10) 0.47108(8) 0.02164(14) Uani d . 1 1 . .
    N N2 0.42483(14) 0.94931(8) 0.72117(7) 0.01425(14) Uani d . 1 1 . .
    N N3 0.57912(14) 0.96760(8) 0.79406(7) 0.01478(15) Uani d . 1 1 . .
    C C1 0.56078(19) 0.72732(11) 0.56195(10) 0.0218(2) Uani d . 1 1 . .
    H H1A 0.7044 0.6960 0.5920 0.026 Uiso calc R 1 1 . .
    C C2 0.4694(2) 0.67544(11) 0.49036(10) 0.0221(2) Uani d . 1 1 . .
    H H2A 0.5479 0.6079 0.4709 0.026 Uiso calc R 1 1 . .
    C C3 0.26192(19) 0.72257(11) 0.44693(9) 0.02164(14) Uani d . 1 1 . .
    C C4 0.23766(16) 0.87227(10) 0.54253(9) 0.01640(17) Uani d . 1 1 . .
    H H4A 0.1587 0.9408 0.5601 0.020 Uiso calc R 1 1 . .
    C C5 0.44533(16) 0.82564(9) 0.59111(8) 0.01382(16) Uani d . 1 1 . .
    C C6 0.53469(15) 0.87669(9) 0.67240(8) 0.01324(15) Uani d . 1 1 . .
    C C7 0.79357(15) 0.89356(9) 0.79165(8) 0.01384(16) Uani d . 1 1 . .
    H H7A 0.9281 0.9536 0.7659 0.017 Uiso calc R 1 1 . .
    C C8 0.82979(15) 0.78264(9) 0.90601(8) 0.01289(15) Uani d . 1 1 . .
    C C9 1.02946(15) 0.77444(10) 0.96167(8) 0.01520(16) Uani d . 1 1 . .
    H H9A 1.1425 0.8404 0.9281 0.018 Uiso calc R 1 1 . .
    C C10 1.06480(16) 0.67008(10) 1.06622(9) 0.01629(17) Uani d . 1 1 . .
    H H10A 1.2006 0.6646 1.1045 0.020 Uiso calc R 1 1 . .
    C C11 0.89815(16) 0.57433(9) 1.11339(8) 0.01493(16) Uani d . 1 1 . .
    C C12 0.69506(17) 0.58158(10) 1.06022(9) 0.01712(17) Uani d . 1 1 . .
    H H12A 0.5814 0.5160 1.0944 0.021 Uiso calc R 1 1 . .
    C C13 0.66228(16) 0.68659(10) 0.95626(9) 0.01628(17) Uani d . 1 1 . .
    H H13A 0.5248 0.6931 0.9191 0.020 Uiso calc R 1 1 . .
    C C14 0.1547(3) 0.66352(15) 0.37211(12) 0.0388(3) Uani d . 1 1 . .
    H H14A 0.0095 0.6224 0.4122 0.058 Uiso calc R 1 1 . .
    H H14B 0.2585 0.5973 0.3588 0.058 Uiso calc R 1 1 . .
    H H14C 0.1261 0.7322 0.2964 0.058 Uiso calc R 1 1 . .
    C C15 0.55511(17) 1.06142(9) 0.84241(8) 0.01540(16) Uani d . 1 1 . .
    C C16 0.33496(18) 1.13830(10) 0.82619(10) 0.02050(19) Uani d . 1 1 . .
    H H16A 0.3508 1.2156 0.8465 0.031 Uiso calc R 1 1 . .
    H H16B 0.2109 1.0833 0.8775 0.031 Uiso calc R 1 1 . .
    H H16C 0.2994 1.1662 0.7440 0.031 Uiso calc R 1 1 . .
loop_
    _atom_site_aniso_label
    _atom_site_aniso_U_11
    _atom_site_aniso_U_22
    _atom_site_aniso_U_33
    _atom_site_aniso_U_12
    _atom_site_aniso_U_13
    _atom_site_aniso_U_23
    Cl1 0.02985(14) 0.01791(12) 0.01908(12) 0.00100(9) -0.00754(9) -0.00162(9)
    O1 0.0136(3) 0.0209(3) 0.0149(3) 0.0038(2) -0.0041(2) -0.0101(3)
    O2 0.0226(3) 0.0219(4) 0.0229(4) -0.0025(3) -0.0045(3) -0.0119(3)
    N1 0.0243(3) 0.0241(3) 0.0164(3) -0.0039(2) -0.0053(2) -0.0062(2)
    N2 0.0145(3) 0.0157(3) 0.0139(3) 0.0009(3) -0.0034(2) -0.0065(3)
    N3 0.0151(3) 0.0162(3) 0.0158(3) 0.0032(3) -0.0046(3) -0.0087(3)
    C1 0.0233(5) 0.0244(5) 0.0237(5) 0.0070(4) -0.0089(4) -0.0151(4)
    C2 0.0275(5) 0.0232(5) 0.0224(5) 0.0061(4) -0.0094(4) -0.0153(4)
    C3 0.0243(3) 0.0241(3) 0.0164(3) -0.0039(2) -0.0053(2) -0.0062(2)
    C4 0.0162(4) 0.0185(4) 0.0146(4) 0.0005(3) -0.0031(3) -0.0059(3)
    C5 0.0153(4) 0.0147(4) 0.0117(4) -0.0003(3) -0.0019(3) -0.0051(3)
    C6 0.0127(3) 0.0143(4) 0.0121(4) 0.0008(3) -0.0021(3) -0.0040(3)
    C7 0.0133(3) 0.0160(4) 0.0136(4) 0.0010(3) -0.0027(3) -0.0068(3)
    C8 0.0123(3) 0.0144(4) 0.0133(4) 0.0008(3) -0.0023(3) -0.0066(3)
    C9 0.0121(3) 0.0190(4) 0.0151(4) -0.0012(3) -0.0017(3) -0.0067(3)
    C10 0.0133(4) 0.0200(4) 0.0159(4) 0.0006(3) -0.0034(3) -0.0065(3)
    C11 0.0174(4) 0.0140(4) 0.0141(4) 0.0022(3) -0.0030(3) -0.0058(3)
    C12 0.0183(4) 0.0147(4) 0.0186(4) -0.0027(3) -0.0037(3) -0.0057(3)
    C13 0.0147(4) 0.0166(4) 0.0180(4) -0.0020(3) -0.0046(3) -0.0059(3)
    C14 0.0595(9) 0.0387(7) 0.0213(5) -0.0216(7) -0.0116(5) -0.0106(5)
    C15 0.0191(4) 0.0131(4) 0.0144(4) -0.0012(3) 0.0001(3) -0.0059(3)
    C16 0.0223(4) 0.0185(4) 0.0235(5) 0.0051(3) -0.0026(4) -0.0114(4)
_geom_special_details
;
All e.s.d.'s (except the e.s.d. in the dihedral angle between two l.s. planes)
are estimated using the full covariance matrix. The cell e.s.d.'s are taken
into account individually in the estimation of e.s.d.'s in distances, angles
and torsion angles; correlations between e.s.d.'s in cell parameters are only
used when they are defined by crystal symmetry. An approximate (isotropic)
treatment of cell e.s.d.'s is used for estimating e.s.d.'s involving l.s.
planes.
;
loop_
    _geom_bond_atom_site_label_1
    _geom_bond_atom_site_label_2
    _geom_bond_site_symmetry_2
    _geom_bond_distance
    _geom_bond_publ_flag
    Cl1 C11 . 1.7373(10) ?
    O1 C6 . 1.3673(11) ?
    O1 C7 . 1.4489(11) ?
    O2 C15 . 1.2300(12) ?
    N1 C4 . 1.3531(13) ?
    N1 C3 . 1.3716(16) ?
    N2 C6 . 1.2851(12) ?
    N2 N3 . 1.3993(11) ?
    N3 C15 . 1.3648(12) ?
    N3 C7 . 1.4730(12) ?
    C1 C2 . 1.3674(14) ?
    C1 C5 . 1.3914(14) ?
    C1 H1A . 0.9500 ?
    C2 C3 . 1.3764(15) ?
    C2 H2A . 0.9500 ?
    C3 C14 . 1.4979(16) ?
    C4 C5 . 1.3986(13) ?
    C4 H4A . 0.9500 ?
    C5 C6 . 1.4569(13) ?
    C7 C8 . 1.5055(13) ?
    C7 H7A . 1.0000 ?
    C8 C9 . 1.3923(12) ?
    C8 C13 . 1.3966(13) ?
    C9 C10 . 1.3941(14) ?
    C9 H9A . 0.9500 ?
    C10 C11 . 1.3878(14) ?
    C10 H10A . 0.9500 ?
    C11 C12 . 1.3954(13) ?
    C12 C13 . 1.3900(14) ?
    C12 H12A . 0.9500 ?
    C13 H13A . 0.9500 ?
    C14 H14A . 0.9800 ?
    C14 H14B . 0.9800 ?
    C14 H14C . 0.9800 ?
    C15 C16 . 1.5005(14) ?
    C16 H16A . 0.9800 ?
    C16 H16B . 0.9800 ?
    C16 H16C . 0.9800 ?
loop_
    _geom_angle_atom_site_label_1
    _geom_angle_atom_site_label_2
    _geom_angle_atom_site_label_3
    _geom_angle_site_symmetry_1
    _geom_angle_site_symmetry_3
    _geom_angle
    _geom_angle_publ_flag
    C6 O1 C7 . . 106.85(7) ?
    C4 N1 C3 . . 118.61(9) ?
    C6 N2 N3 . . 104.34(8) ?
    C15 N3 N2 . . 124.21(8) ?
    C15 N3 C7 . . 123.06(8) ?
    N2 N3 C7 . . 111.51(7) ?
    C2 C1 C5 . . 120.58(10) ?
    C2 C1 H1A . . 119.7 ?
    C5 C1 H1A . . 119.7 ?
    C1 C2 C3 . . 118.95(10) ?
    C1 C2 H2A . . 120.5 ?
    C3 C2 H2A . . 120.5 ?
    N1 C3 C2 . . 122.02(10) ?
    N1 C3 C14 . . 118.22(11) ?
    C2 C3 C14 . . 119.75(12) ?
    N1 C4 C5 . . 121.54(9) ?
    N1 C4 H4A . . 119.2 ?
    C5 C4 H4A . . 119.2 ?
    C1 C5 C4 . . 118.25(9) ?
    C1 C5 C6 . . 121.10(9) ?
    C4 C5 C6 . . 120.63(8) ?
    N2 C6 O1 . . 116.52(8) ?
    N2 C6 C5 . . 126.02(8) ?
    O1 C6 C5 . . 117.44(8) ?
    O1 C7 N3 . . 100.48(7) ?
    O1 C7 C8 . . 109.92(7) ?
    N3 C7 C8 . . 113.89(8) ?
    O1 C7 H7A . . 110.7 ?
    N3 C7 H7A . . 110.7 ?
    C8 C7 H7A . . 110.7 ?
    C9 C8 C13 . . 119.71(9) ?
    C9 C8 C7 . . 120.61(8) ?
    C13 C8 C7 . . 119.68(8) ?
    C8 C9 C10 . . 120.49(9) ?
    C8 C9 H9A . . 119.8 ?
    C10 C9 H9A . . 119.8 ?
    C11 C10 C9 . . 118.84(9) ?
    C11 C10 H10A . . 120.6 ?
    C9 C10 H10A . . 120.6 ?
    C10 C11 C12 . . 121.68(9) ?
    C10 C11 Cl1 . . 119.71(7) ?
    C12 C11 Cl1 . . 118.60(7) ?
    C13 C12 C11 . . 118.69(9) ?
    C13 C12 H12A . . 120.7 ?
    C11 C12 H12A . . 120.7 ?
    C12 C13 C8 . . 120.56(9) ?
    C12 C13 H13A . . 119.7 ?
    C8 C13 H13A . . 119.7 ?
    C3 C14 H14A . . 109.5 ?
    C3 C14 H14B . . 109.5 ?
    H14A C14 H14B . . 109.5 ?
    C3 C14 H14C . . 109.5 ?
    H14A C14 H14C . . 109.5 ?
    H14B C14 H14C . . 109.5 ?
    O2 C15 N3 . . 118.81(9) ?
    O2 C15 C16 . . 124.60(9) ?
    N3 C15 C16 . . 116.59(9) ?
    C15 C16 H16A . . 109.5 ?
    C15 C16 H16B . . 109.5 ?
    H16A C16 H16B . . 109.5 ?
    C15 C16 H16C . . 109.5 ?
    H16A C16 H16C . . 109.5 ?
    H16B C16 H16C . . 109.5 ?
loop_
    _geom_torsion_atom_site_label_1
    _geom_torsion_atom_site_label_2
    _geom_torsion_atom_site_label_3
    _geom_torsion_atom_site_label_4
    _geom_torsion_site_symmetry_1
    _geom_torsion_site_symmetry_2
    _geom_torsion_site_symmetry_3
    _geom_torsion_site_symmetry_4
    _geom_torsion
    _geom_torsion_publ_flag
    C6 N2 N3 C15 . . . . 164.62(9) ?
    C6 N2 N3 C7 . . . . -3.06(10) ?
    C5 C1 C2 C3 . . . . 0.40(18) ?
    C4 N1 C3 C2 . . . . -1.88(16) ?
    C4 N1 C3 C14 . . . . 177.33(10) ?
    C1 C2 C3 N1 . . . . 1.52(18) ?
    C1 C2 C3 C14 . . . . -177.68(11) ?
    C3 N1 C4 C5 . . . . 0.33(15) ?
    C2 C1 C5 C4 . . . . -1.86(16) ?
    C2 C1 C5 C6 . . . . 176.61(10) ?
    N1 C4 C5 C1 . . . . 1.50(15) ?
    N1 C4 C5 C6 . . . . -176.97(9) ?
    N3 N2 C6 O1 . . . . -0.56(11) ?
    N3 N2 C6 C5 . . . . 177.71(9) ?
    C7 O1 C6 N2 . . . . 3.92(11) ?
    C7 O1 C6 C5 . . . . -174.50(8) ?
    C1 C5 C6 N2 . . . . -166.88(10) ?
    C4 C5 C6 N2 . . . . 11.55(15) ?
    C1 C5 C6 O1 . . . . 11.37(14) ?
    C4 C5 C6 O1 . . . . -170.20(8) ?
    C6 O1 C7 N3 . . . . -5.07(9) ?
    C6 O1 C7 C8 . . . . 115.27(8) ?
    C15 N3 C7 O1 . . . . -162.77(8) ?
    N2 N3 C7 O1 . . . . 5.08(10) ?
    C15 N3 C7 C8 . . . . 79.78(11) ?
    N2 N3 C7 C8 . . . . -112.37(9) ?
    O1 C7 C8 C9 . . . . 123.04(9) ?
    N3 C7 C8 C9 . . . . -125.11(9) ?
    O1 C7 C8 C13 . . . . -56.48(11) ?
    N3 C7 C8 C13 . . . . 55.37(11) ?
    C13 C8 C9 C10 . . . . 0.93(14) ?
    C7 C8 C9 C10 . . . . -178.58(8) ?
    C8 C9 C10 C11 . . . . 0.34(14) ?
    C9 C10 C11 C12 . . . . -1.41(15) ?
    C9 C10 C11 Cl1 . . . . 179.25(7) ?
    C10 C11 C12 C13 . . . . 1.16(15) ?
    Cl1 C11 C12 C13 . . . . -179.50(8) ?
    C11 C12 C13 C8 . . . . 0.16(15) ?
    C9 C8 C13 C12 . . . . -1.19(15) ?
    C7 C8 C13 C12 . . . . 178.33(9) ?
    N2 N3 C15 O2 . . . . -172.90(9) ?
    C7 N3 C15 O2 . . . . -6.60(14) ?
    N2 N3 C15 C16 . . . . 7.16(14) ?
    C7 N3 C15 C16 . . . . 173.46(9) ?
loop_
    _geom_hbond_atom_site_label_D
    _geom_hbond_atom_site_label_H
    _geom_hbond_atom_site_label_A
    _geom_hbond_site_symmetry_A
    _geom_hbond_distance_DH
    _geom_hbond_distance_HA
    _geom_hbond_distance_DA
    _geom_hbond_angle_DHA
    _geom_hbond_publ_flag
    C16 H16A Cg3 2_677 0.98 2.65 3.4360(13) 138 yes
_iucr_refine_instructions_details
;
TITL mo_bk130_0m in P-1 (100K)
CELL 0.71073   5.8623  10.9912  12.2815  68.214  84.707  87.623
ZERR    2.00   0.0002   0.0005   0.0005   0.001   0.001   0.001
LATT  1
SFAC C H N O CL
UNIT 32 28 6 4 2
TEMP -173.000
SIZE 0.143 0.218 0.402
L.S. 10
BOND $H
FMAP 2 1 60
PLAN 20
OMIT -2 0 2
OMIT -2 0 1
OMIT -2 1 1
EADP N1 C3
ACTA
CONF
WGHT    0.068100    0.311100
FVAR       0.73554
CL1   5    0.939683    0.442302    1.242686    11.00000    0.02985    0.01791 =
         0.01908   -0.00162   -0.00754    0.00100
O1    4    0.753570    0.841981    0.702348    11.00000    0.01363    0.02093 =
         0.01495   -0.01009   -0.00410    0.00379
O2    4    0.711948    1.077421    0.895614    11.00000    0.02256    0.02186 =
         0.02290   -0.01190   -0.00453   -0.00255
N1    3    0.146624    0.822000    0.471085    11.00000    0.02434    0.02413 =
         0.01637   -0.00619   -0.00525   -0.00389
N2    3    0.424831    0.949307    0.721173    11.00000    0.01446    0.01568 =
         0.01387   -0.00653   -0.00337    0.00085
N3    3    0.579123    0.967598    0.794063    11.00000    0.01513    0.01620 =
         0.01577   -0.00869   -0.00457    0.00325
C1    1    0.560784    0.727322    0.561953    11.00000    0.02332    0.02440 =
         0.02373   -0.01510   -0.00893    0.00700
AFIX  43
H1A   2    0.704350    0.695965    0.592048    11.00000   -1.20000
AFIX   0
C2    1    0.469402    0.675437    0.490356    11.00000    0.02752    0.02319 =
         0.02236   -0.01533   -0.00941    0.00608
AFIX  43
H2A   2    0.547878    0.607924    0.470891    11.00000   -1.20000
AFIX   0
C3    1    0.261918    0.722574    0.446934    11.00000    0.02434    0.02413 =
         0.01637   -0.00619   -0.00525   -0.00389
C4    1    0.237656    0.872272    0.542533    11.00000    0.01616    0.01855 =
         0.01464   -0.00595   -0.00311    0.00054
AFIX  43
H4A   2    0.158659    0.940845    0.560111    11.00000   -1.20000
AFIX   0
C5    1    0.445334    0.825641    0.591114    11.00000    0.01535    0.01471 =
         0.01175   -0.00507   -0.00192   -0.00031
C6    1    0.534687    0.876694    0.672401    11.00000    0.01271    0.01431 =
         0.01211   -0.00401   -0.00214    0.00077
C7    1    0.793573    0.893564    0.791646    11.00000    0.01329    0.01599 =
         0.01358   -0.00676   -0.00269    0.00102
AFIX  13
H7A   2    0.928106    0.953624    0.765892    11.00000   -1.20000
AFIX   0
C8    1    0.829788    0.782645    0.906011    11.00000    0.01231    0.01444 =
         0.01335   -0.00659   -0.00229    0.00081
C9    1    1.029457    0.774436    0.961667    11.00000    0.01205    0.01898 =
         0.01511   -0.00670   -0.00166   -0.00116
AFIX  43
H9A   2    1.142457    0.840442    0.928144    11.00000   -1.20000
AFIX   0
C10   1    1.064797    0.670080    1.066219    11.00000    0.01326    0.02001 =
         0.01587   -0.00650   -0.00340    0.00064
AFIX  43
H10A  2    1.200583    0.664609    1.104508    11.00000   -1.20000
AFIX   0
C11   1    0.898152    0.574326    1.113388    11.00000    0.01735    0.01400 =
         0.01410   -0.00580   -0.00303    0.00222
C12   1    0.695056    0.581582    1.060217    11.00000    0.01831    0.01470 =
         0.01863   -0.00568   -0.00373   -0.00275
AFIX  43
H12A  2    0.581431    0.516047    1.094394    11.00000   -1.20000
AFIX   0
C13   1    0.662280    0.686585    0.956261    11.00000    0.01466    0.01661 =
         0.01798   -0.00591   -0.00458   -0.00202
AFIX  43
H13A  2    0.524767    0.693063    0.919078    11.00000   -1.20000
AFIX   0
C14   1    0.154721    0.663520    0.372111    11.00000    0.05951    0.03874 =
         0.02131   -0.01059   -0.01165   -0.02160
AFIX 137
H14A  2    0.009526    0.622431    0.412200    11.00000   -1.50000
H14B  2    0.258455    0.597257    0.358786    11.00000   -1.50000
H14C  2    0.126050    0.732238    0.296395    11.00000   -1.50000
AFIX   0
C15   1    0.555109    1.061419    0.842407    11.00000    0.01912    0.01313 =
         0.01442   -0.00587    0.00009   -0.00120
C16   1    0.334964    1.138304    0.826188    11.00000    0.02234    0.01850 =
         0.02347   -0.01140   -0.00260    0.00510
AFIX 137
H16A  2    0.350798    1.215585    0.846496    11.00000   -1.50000
H16B  2    0.210887    1.083337    0.877490    11.00000   -1.50000
H16C  2    0.299422    1.166206    0.743985    11.00000   -1.50000
HKLF 4
REM  mo_bk130_0m in P-1 (100K)
REM R1 =  0.0373 for   4768 Fo > 4sig(Fo)  and  0.0415 for all   5301 data
REM    195 parameters refined using      0 restraints
END
WGHT      0.0681      0.3112
REM Highest difference peak  0.598,  deepest hole -0.644,  1-sigma level  0.064
Q1    1   0.3546  0.7032  0.4627  11.00000  0.05    0.60
Q2    1   0.5029  0.6987  0.5180  11.00000  0.05    0.58
Q3    1   0.0054  0.8414  0.4414  11.00000  0.05    0.52
Q4    1   0.8049  0.5781  1.0852  11.00000  0.05    0.51
Q5    1   0.3435  0.8504  0.5593  11.00000  0.05    0.50
Q6    1   0.7398  0.7382  0.9347  11.00000  0.05    0.50
Q7    1   0.9860  0.6191  1.0848  11.00000  0.05    0.49
Q8    1   0.5004  0.7789  0.5782  11.00000  0.05    0.47
Q9    1   0.8126  0.8395  0.8451  11.00000  0.05    0.46
Q10   1   0.4765  0.7000  0.4630  11.00000  0.05    0.45
Q11   1   0.6783  0.6350  1.0043  11.00000  0.05    0.43
Q12   1   0.9254  0.7799  0.9364  11.00000  0.05    0.43
Q13   1   1.0412  0.7196  1.0163  11.00000  0.05    0.42
Q14   1   0.2022  0.7396  0.4540  11.00000  0.05    0.41
Q15   1   0.4373  1.0983  0.8342  11.00000  0.05    0.39
Q16   1   0.4939  0.8558  0.6216  11.00000  0.05    0.37
Q17   1   0.4991  0.9315  0.6748  11.00000  0.05    0.37
Q18   1   0.4724  0.9069  0.7038  11.00000  0.05    0.36
Q19   1   0.5697  1.0083  0.8255  11.00000  0.05    0.35
Q20   1   0.6391  0.8625  0.6863  11.00000  0.05    0.32
;
