# Supplementary material for: 1-[2-(4-Chloro­phen­yl)-5-phenyl-2,3-dihydro-1,3,4-oxadiazol-3-yl]ethanone
Source: Acta Crystallogr Sect E Struct Rep Online. 2012 May 26;68(Pt 6):o1901. doi: 10.1107/S1600536812023100 (PMC3379458; doi:10.1107/S1600536812023100)
Supplement: Supplementary file 2 [file e-68-o1901-Isup2.hkl]

# 
# h,k,l, Fc-squared, Fo-squared, sigma(Fo-squared) and status flag 
# 
data_I
_shelx_title ' mo_bk130_0m in P-1 (100K)' 
_shelx_refln_list_code          4 
_shelx_F_calc_maximum      135.23 
_exptl_crystal_F_000       328.00 
_reflns_d_resolution_high  0.6592 
 
loop_ 
 _symmetry_equiv_pos_as_xyz 
 'x, y, z' 
 '-x, -y, -z' 
 
_cell_length_a     5.8623 
_cell_length_b    10.9912 
_cell_length_c    12.2815 
_cell_angle_alpha  68.214 
_cell_angle_beta   84.707 
_cell_angle_gamma  87.623 
 
_shelx_F_squared_multiplier     1.000 
 
loop_ 
 _refln_index_h 
 _refln_index_k 
 _refln_index_l 
 _refln_F_squared_calc 
 _refln_F_squared_meas 
 _refln_F_squared_sigma 
 _refln_observed_status 
   1   0   0      120.36      121.37      3.07 o 
   2   0   0       47.71       58.55      2.04 o 
   3   0   0       42.46       52.72      2.20 o 
   4   0   0      121.62      149.80      3.27 o 
   5   0   0       24.77       25.74      1.27 o 
   6   0   0      142.32      126.29      5.02 o 
   7   0   0        6.76        4.30      0.45 o 
   8   0   0      151.10      156.78      3.01 o 
  -8   1   0       23.01       23.98      1.05 o 
  -7   1   0      121.84      125.05      2.08 o 
  -6   1   0        6.01        5.79      0.48 o 
  -5   1   0        1.09        1.88      0.25 o 
  -4   1   0        4.40        9.62      0.77 o 
  -3   1   0      955.45      992.72     15.90 o 
  -2   1   0     2680.30     2568.49     57.22 o 
  -1   1   0     4140.37     4051.44     90.40 o 
   0   1   0      884.89      882.97     20.37 o 
   1   1   0     4020.52     3974.35     62.75 o 
   2   1   0       35.68       24.03      0.81 o 
   3   1   0        1.55       -0.26      0.26 o 
   4   1   0      162.35      163.57      3.55 o 
   5   1   0      733.60      724.62     11.02 o 
   6   1   0        1.52        1.47      0.51 o 
   7   1   0      107.45      118.94      2.35 o 
   8   1   0       53.95       54.34      2.74 o 
  -8   2   0       70.52       78.33      2.33 o 
  -7   2   0        6.36        5.81      0.64 o 
  -6   2   0        1.43        0.42      0.30 o 
  -5   2   0       38.31       36.28      1.10 o 
  -4   2   0        1.43       10.08      0.35 o 
  -3   2   0      162.97      177.51      5.52 o 
  -2   2   0     1563.00     1569.62     31.10 o 
  -1   2   0       20.16       29.39      0.68 o 
   0   2   0      128.31      141.25      3.02 o 
   3   2   0       67.20       57.33      1.72 o 
   4   2   0       62.23       65.28      1.05 o 
   5   2   0      125.10      129.14      2.03 o 
   6   2   0      564.02      568.18      7.02 o 
   7   2   0       17.55       16.31      0.85 o 
   8   2   0        3.03        2.38      0.50 o 
  -8   3   0       43.10       43.65      1.97 o 
  -7   3   0        0.45        0.23      0.29 o 
  -6   3   0       11.37       12.52      0.64 o 
  -5   3   0       68.46       69.94      2.00 o 
  -4   3   0       88.42       91.55      1.33 o 
  -3   3   0       79.87       88.97      1.45 o 
  -2   3   0      315.49      340.23      5.53 o 
  -1   3   0      913.56     1016.91      8.98 o 
   0   3   0      203.81      187.22      2.45 o 
   1   3   0      438.97      456.77      5.22 o 
   2   3   0      218.49      211.27      2.68 o 
   3   3   0      224.39      238.21      2.63 o 
   4   3   0       18.17       20.46      0.73 o 
   5   3   0       44.57       44.20      1.07 o 
   6   3   0        2.14        1.75      0.36 o 
   7   3   0       22.90       22.11      0.93 o 
   8   3   0        0.01        0.66      1.00 o 
  -8   4   0        4.45        3.89      1.14 o 
  -7   4   0      141.70      141.17      2.55 o 
  -6   4   0      108.99       92.09      1.81 o 
  -5   4   0       67.82       70.27      1.44 o 
  -4   4   0        3.00        2.96      0.33 o 
  -3   4   0      577.33      570.30      9.16 o 
  -2   4   0     1085.06     1083.28     11.84 o 
  -1   4   0      270.41      312.80      3.29 o 
   0   4   0      601.69      624.19      6.95 o 
   1   4   0      448.57      528.37      6.70 o 
   2   4   0       89.72      121.75      1.93 o 
   3   4   0      226.11      225.73      2.62 o 
   4   4   0      152.33      158.24      2.04 o 
   5   4   0       30.73       30.27      0.73 o 
   6   4   0      180.79      178.32      2.40 o 
   7   4   0        1.18        1.23      0.33 o 
   8   4   0        0.42        0.57      0.54 o 
  -8   5   0        0.04       -0.42      0.42 o 
  -7   5   0        5.01        5.58      0.61 o 
  -6   5   0       39.75       44.23      1.25 o 
  -5   5   0       98.78       96.56      1.92 o 
  -4   5   0      717.69      708.19      9.18 o 
  -3   5   0        1.88        3.54      0.39 o 
  -2   5   0      264.06      245.60      2.35 o 
  -1   5   0       98.11      116.34      1.27 o 
   0   5   0       83.21      129.07      1.38 o 
   1   5   0      911.74      968.84      8.52 o 
   2   5   0        4.40        2.18      0.26 o 
   3   5   0        1.52       -0.11      0.26 o 
   4   5   0       62.53       58.47      1.20 o 
   5   5   0      240.65      238.67      3.26 o 
   6   5   0       45.91       51.60      1.14 o 
   7   5   0       64.03       69.50      2.63 o 
   8   5   0        0.21        0.70      0.64 o 
  -8   6   0       76.35       83.87      2.38 o 
  -7   6   0       45.10       40.94      1.38 o 
  -6   6   0      113.87      118.59      2.66 o 
  -5   6   0       40.36       37.43      1.20 o 
  -4   6   0       50.22       51.94      1.35 o 
  -3   6   0       85.29       69.74      1.38 o 
  -2   6   0      231.85      243.84      2.59 o 
  -1   6   0      175.70      186.36      1.90 o 
   0   6   0       40.05       34.77      0.81 o 
   1   6   0       34.59       50.95      0.78 o 
   2   6   0      398.67      385.76      5.58 o 
   3   6   0       87.64       85.67      2.32 o 
   4   6   0      205.00      224.05      3.16 o 
   5   6   0        0.68        0.48      0.33 o 
   6   6   0       11.97        9.01      0.65 o 
   7   6   0       12.13       11.86      1.34 o 
   8   6   0        0.08        0.31      0.80 o 
  -7   7   0      237.52      243.32      4.26 o 
  -6   7   0       17.61       11.59      1.06 o 
  -5   7   0      264.46      241.45      4.01 o 
  -4   7   0       74.13       72.68      1.76 o 
  -3   7   0      166.58      168.58      2.48 o 
  -2   7   0      144.76      149.48      1.99 o 
  -1   7   0        6.26        9.79      0.42 o 
   0   7   0      360.67      380.42      3.54 o 
   1   7   0      153.07      164.60      1.91 o 
   2   7   0      116.45       94.36      1.65 o 
   3   7   0      726.63      672.88      7.91 o 
   4   7   0       12.01       10.34      0.68 o 
   5   7   0        6.71        5.16      0.74 o 
   6   7   0      113.25      116.94      2.25 o 
   7   7   0        0.69        0.08      0.43 o 
  -7   8   0        2.19        4.22      0.76 o 
  -6   8   0       20.90       16.45      1.07 o 
  -5   8   0      263.66      264.10      4.44 o 
  -4   8   0      307.25      314.46      4.96 o 
  -3   8   0       11.68        9.31      0.62 o 
  -2   8   0      286.16      279.40      3.73 o 
  -1   8   0        0.05        0.36      0.22 o 
   0   8   0      926.69      927.42      7.35 o 
   1   8   0      273.71      246.24      2.56 o 
   2   8   0       91.05      101.94      1.71 o 
   3   8   0      101.32       84.19      1.20 o 
   4   8   0       27.08       21.24      1.59 o 
   5   8   0        1.99        3.63      0.53 o 
   6   8   0       22.85       21.70      1.11 o 
   7   8   0        8.53        6.36      0.74 o 
  -7   9   0      106.08      103.41      3.26 o 
  -6   9   0        3.32        1.66      0.54 o 
  -5   9   0        4.79        3.94      0.77 o 
  -4   9   0       14.75       11.71      0.90 o 
  -3   9   0       81.67       77.99      1.65 o 
  -2   9   0        7.39        9.05      0.94 o 
  -1   9   0      702.31      704.59      6.25 o 
   0   9   0      126.79      133.31      2.04 o 
   1   9   0      530.55      533.03      4.92 o 
   2   9   0      188.88      193.80      2.98 o 
   3   9   0        4.07        5.38      0.39 o 
   4   9   0       16.58       12.70      0.90 o 
   5   9   0       60.43       56.91      1.60 o 
   6   9   0       77.52       68.20      1.81 o 
   7   9   0      163.77      167.78      3.17 o 
  -6  10   0        0.53        0.69      0.52 o 
  -5  10   0       62.79       62.37      1.94 o 
  -4  10   0       36.30       42.03      1.54 o 
  -3  10   0       23.25       22.34      1.01 o 
  -2  10   0      395.84      396.14      5.21 o 
  -1  10   0       41.93       44.31      1.38 o 
   0  10   0      233.34      239.92      3.19 o 
   1  10   0      223.14      221.39      2.49 o 
   2  10   0        1.63        0.66      0.43 o 
   3  10   0        0.37        0.54      0.28 o 
   4  10   0       26.07       25.81      1.48 o 
   5  10   0       39.78       42.12      1.47 o 
   6  10   0      378.40      375.64      5.54 o 
  -6  11   0        9.87        7.28      0.92 o 
  -5  11   0       31.73       35.98      1.61 o 
  -4  11   0        6.18        5.80      0.67 o 
  -3  11   0      138.44      144.26      2.84 o 
  -2  11   0        1.20        0.91      0.43 o 
  -1  11   0      211.20      214.17      4.00 o 
   0  11   0       43.83       42.87      1.16 o 
   1  11   0        2.22        2.91      0.45 o 
   2  11   0        3.67        2.76      0.56 o 
   3  11   0      224.18      217.57      2.69 o 
   4  11   0       29.01       27.19      2.43 o 
   5  11   0       37.46       41.31      1.55 o 
   6  11   0       14.91       18.46      1.22 o 
  -5  12   0        6.35        5.97      0.87 o 
  -4  12   0      114.67      127.39      2.61 o 
  -3  12   0        5.52        4.47      0.62 o 
  -2  12   0       92.45       96.43      3.04 o 
  -1  12   0        3.73        3.59      0.72 o 
   0  12   0        0.09        0.15      0.39 o 
   1  12   0       34.28       32.46      2.44 o 
   2  12   0        2.30        2.52      0.64 o 
   3  12   0        0.02        0.67      0.36 o 
   4  12   0       58.89       60.16      1.66 o 
   5  12   0       96.88       91.24      2.38 o 
  -4  13   0       40.55       39.58      1.53 o 
  -3  13   0       39.29       38.66      2.05 o 
  -2  13   0        4.89        5.07      2.15 o 
  -1  13   0       35.91       38.59      2.00 o 
   0  13   0       27.55       25.65      1.27 o 
   1  13   0        0.87        0.45      0.79 o 
   2  13   0        4.03        2.61      1.86 o 
   3  13   0       23.22       27.11      1.00 o 
   4  13   0       10.72       10.93      1.00 o 
  -3  14   0        4.00        3.50      1.27 o 
  -2  14   0       39.36       40.10      2.17 o 
  -1  14   0       44.25       44.25      2.15 o 
   0  14   0        8.48       12.38      1.04 o 
   1  14   0       11.45       10.55      1.58 o 
   2  14   0        0.03       -0.26      0.70 o 
   3  14   0       92.20       92.75      2.01 o 
  -2  15   0        1.69        0.93      0.90 o 
  -1  15   0        1.10        1.93      0.92 o 
   0  15   0        7.31        7.66      1.31 o 
   1  15   0      119.65      113.14      3.82 o 
   2  15   0       25.06       25.62      2.02 o 
  -1 -15   1        1.42        2.29      1.47 o 
   0 -15   1      103.59      107.21      6.27 o 
   1 -15   1        1.17        0.80      0.90 o 
  -3 -14   1       47.82       48.77      2.28 o 
  -2 -14   1        4.69        3.47      1.01 o 
  -1 -14   1       53.85       63.62      2.29 o 
   0 -14   1      189.85      195.77      3.72 o 
   1 -14   1       52.15       58.23      2.45 o 
   2 -14   1       12.84        9.58      1.39 o 
   3 -14   1       63.39       67.44      2.81 o 
  -4 -13   1       63.72       64.89      1.81 o 
  -3 -13   1       48.04       47.04      1.90 o 
  -2 -13   1       10.07       12.66      1.31 o 
  -1 -13   1       64.51       59.22      2.15 o 
   0 -13   1        0.15        0.10      0.45 o 
   1 -13   1      163.06      163.35      4.31 o 
   2 -13   1      107.00      110.83      3.47 o 
   3 -13   1       33.46       33.80      2.16 o 
   4 -13   1       19.83       22.01      1.45 o 
  -5 -12   1       52.89       58.51      1.93 o 
  -4 -12   1       64.58       66.81      2.22 o 
  -3 -12   1       29.37       31.36      1.29 o 
  -2 -12   1        3.64        2.65      0.80 o 
  -1 -12   1       16.38       14.97      1.06 o 
   0 -12   1      147.72      145.03      2.82 o 
   1 -12   1        7.68        8.24      1.24 o 
   2 -12   1       27.56       25.63      1.68 o 
   3 -12   1       65.13       66.65      2.05 o 
   4 -12   1        3.80        3.57      0.63 o 
   5 -12   1        5.78        4.67      1.03 o 
  -6 -11   1        9.58       11.24      1.12 o 
  -5 -11   1       21.27       19.85      1.69 o 
  -4 -11   1        0.04        0.55      0.55 o 
  -3 -11   1      150.11      158.00      2.66 o 
  -2 -11   1       65.03       63.31      1.55 o 
  -1 -11   1      116.85      114.22      1.98 o 
   0 -11   1       82.12       80.92      1.64 o 
   1 -11   1       46.43       48.00      1.31 o 
   2 -11   1        1.10        0.44      0.61 o 
   3 -11   1       20.74       17.38      0.99 o 
   4 -11   1       11.86       12.07      0.93 o 
   5 -11   1       52.31       52.54      2.39 o 
  -6 -10   1       68.92       64.36      1.91 o 
  -5 -10   1       64.49       68.41      2.17 o 
  -4 -10   1       73.23       76.23      3.20 o 
  -3 -10   1      102.40      101.49      1.94 o 
  -2 -10   1       76.67       75.37      1.48 o 
  -1 -10   1       11.12       12.78      0.64 o 
   0 -10   1      122.67      127.57      2.90 o 
   1 -10   1        9.49       10.37      0.70 o 
   2 -10   1      117.87      113.26      2.16 o 
   3 -10   1      140.03      137.95      2.48 o 
   4 -10   1       17.22       18.30      1.19 o 
   5 -10   1        1.00        0.51      0.50 o 
   6 -10   1       58.59       51.62      3.15 o 
  -7  -9   1       92.06       93.84      2.30 o 
  -6  -9   1       97.09       89.07      2.15 o 
  -5  -9   1      109.55      110.79      2.36 o 
  -4  -9   1      133.14      129.50      2.51 o 
  -3  -9   1        0.20        0.38      0.40 o 
  -2  -9   1        9.82       11.48      0.74 o 
  -1  -9   1        2.43        1.19      0.29 o 
   0  -9   1      415.36      416.78      4.87 o 
   1  -9   1       18.50       20.65      0.66 o 
   2  -9   1       38.80       36.15      1.10 o 
   3  -9   1        0.96        1.38      0.41 o 
   4  -9   1      184.60      168.39      3.29 o 
   5  -9   1      142.28      141.94      3.01 o 
   6  -9   1        0.94        0.08      0.47 o 
   7  -9   1        0.01       -0.06      0.55 o 
  -7  -8   1       64.64       56.83      1.69 o 
  -6  -8   1        2.93        2.80      0.56 o 
  -5  -8   1      107.06      110.38      2.25 o 
  -4  -8   1       73.81       67.13      1.63 o 
  -3  -8   1       14.42       18.25      1.04 o 
  -2  -8   1      251.52      260.05      3.02 o 
  -1  -8   1      129.72      152.70      2.05 o 
   0  -8   1       23.80       20.29      0.61 o 
   1  -8   1       45.07       47.61      1.10 o 
   2  -8   1       21.21       20.14      0.71 o 
   3  -8   1      373.21      371.13      4.77 o 
   4  -8   1       52.95       57.74      1.65 o 
   5  -8   1        0.03        0.28      0.39 o 
   6  -8   1       47.66       47.13      1.59 o 
   7  -8   1       21.58       26.28      2.42 o 
  -7  -7   1       79.01       81.36      1.94 o 
  -6  -7   1        0.14       -0.37      0.37 o 
  -5  -7   1        9.50        7.63      0.65 o 
  -4  -7   1      250.34      247.26      3.60 o 
  -3  -7   1       51.48       55.69      1.20 o 
  -2  -7   1        4.56        5.54      0.42 o 
  -1  -7   1      125.91      113.64      1.43 o 
   0  -7   1        0.08        1.26      0.52 o 
   1  -7   1      142.55      138.54      1.61 o 
   2  -7   1      133.71      114.41      1.69 o 
   3  -7   1      965.40      910.21     10.16 o 
   4  -7   1       29.81       21.46      1.11 o 
   5  -7   1       45.84       48.87      1.46 o 
   6  -7   1       54.75       57.07      1.67 o 
   7  -7   1       79.30       74.62      2.28 o 
  -8  -6   1        0.16        0.69      0.60 o 
  -7  -6   1       11.38       12.58      0.83 o 
  -6  -6   1       36.23       37.31      1.17 o 
  -5  -6   1      199.62      185.56      4.09 o 
  -4  -6   1       47.33       31.77      0.98 o 
  -3  -6   1       60.38       42.53      1.10 o 
  -2  -6   1       48.03       40.24      1.50 o 
  -1  -6   1        4.95        1.50      0.23 o 
   0  -6   1      977.91     1051.79      8.13 o 
   1  -6   1      710.37      707.35      6.05 o 
   2  -6   1      105.44      111.67      1.46 o 
   3  -6   1       50.13       48.03      0.97 o 
   4  -6   1      892.38      856.40     11.11 o 
   5  -6   1        0.00        0.28      0.32 o 
   6  -6   1       43.31       47.76      1.80 o 
   7  -6   1       57.83       55.07      1.81 o 
   8  -6   1        2.28        2.54      0.65 o 
  -8  -5   1        4.49        2.60      0.77 o 
  -7  -5   1        0.02        0.61      0.39 o 
  -6  -5   1        8.57        9.09      0.73 o 
  -5  -5   1        2.47        3.02      0.38 o 
  -4  -5   1      162.41      153.14      2.33 o 
  -3  -5   1        6.47        6.91      1.98 o 
  -2  -5   1      233.59      217.89      2.75 o 
  -1  -5   1      135.49      135.85      1.46 o 
   0  -5   1      538.34      632.17      5.39 o 
   1  -5   1      497.21      524.75      4.53 o 
   2  -5   1     1104.58     1207.26     10.74 o 
   3  -5   1       33.15       28.70      0.92 o 
   4  -5   1        8.14       12.20      0.68 o 
   5  -5   1       77.35       68.49      1.56 o 
   6  -5   1        9.57        8.50      0.66 o 
   7  -5   1        2.05        3.55      0.57 o 
   8  -5   1       81.65       92.54      2.39 o 
  -8  -4   1       56.87       61.58      2.17 o 
  -7  -4   1       20.69       26.51      0.94 o 
  -6  -4   1        8.59        9.45      0.55 o 
  -5  -4   1       24.39       27.09      0.76 o 
  -4  -4   1       20.89       22.11      0.77 o 
  -3  -4   1        3.47        1.55      0.29 o 
  -2  -4   1        0.36        0.36      0.23 o 
  -1  -4   1      210.73      186.91      1.99 o 
   0  -4   1      246.81      278.82      3.06 o 
   1  -4   1     1004.80     1024.57      8.35 o 
   2  -4   1       18.36       21.67      0.47 o 
   3  -4   1      468.02      487.12      6.51 o 
   4  -4   1       78.27       67.37      1.36 o 
   5  -4   1      315.26      281.28      4.08 o 
   6  -4   1      232.94      240.48      3.68 o 
   7  -4   1       19.37       16.30      0.80 o 
   8  -4   1        1.02        1.32      0.47 o 
  -8  -3   1        5.79        6.03      0.56 o 
  -7  -3   1        8.79        9.38      0.55 o 
  -6  -3   1      212.68      207.24      2.67 o 
  -5  -3   1       15.09       12.63      0.49 o 
  -4  -3   1       79.38       84.34      1.51 o 
  -3  -3   1      126.97      149.72      2.07 o 
  -2  -3   1       75.03       78.06      1.64 o 
  -1  -3   1      534.59      535.55      8.28 o 
   0  -3   1      876.90      847.64      8.36 o 
   1  -3   1        5.06        6.12      0.34 o 
   2  -3   1      321.73      372.89      4.84 o 
   3  -3   1      191.72      169.80      2.15 o 
   4  -3   1       42.51       36.78      0.75 o 
   5  -3   1       22.55       22.68      0.79 o 
   6  -3   1      116.89      105.99      1.83 o 
   7  -3   1      157.13      148.83      2.49 o 
   8  -3   1       25.98       25.08      0.99 o 
  -8  -2   1        2.03        2.87      0.68 o 
  -7  -2   1       91.71       88.82      1.57 o 
  -6  -2   1      484.49      455.45      5.89 o 
  -5  -2   1        8.30        9.03      0.54 o 
  -4  -2   1       78.60       83.60      1.47 o 
  -3  -2   1     2018.06     1997.10     30.29 o 
  -2  -2   1     2561.40     2488.70     34.59 o 
  -1  -2   1     2297.72     2277.63     36.59 o 
   0  -2   1     3152.75     3207.95     40.35 o 
   1  -2   1      535.25      659.30     10.80 o 
   2  -2   1      460.11      528.41      8.21 o 
   3  -2   1      310.13      413.48      5.72 o 
   4  -2   1      116.16      134.45      1.62 o 
   5  -2   1       51.12       54.15      1.21 o 
   6  -2   1        0.16       -0.06      0.27 o 
   7  -2   1       55.04       54.82      1.73 o 
   8  -2   1       14.95       15.64      1.06 o 
  -8  -1   1        0.32        1.13      0.45 o 
  -7  -1   1        8.12        6.82      0.63 o 
  -6  -1   1       22.51       20.51      0.89 o 
  -5  -1   1     1269.79     1249.38     14.09 o 
  -4  -1   1      801.79      799.35      8.69 o 
  -3  -1   1      138.91      113.62      1.80 o 
  -1  -1   1      812.19      794.56     18.07 o 
   0  -1   1      209.66      195.33      3.64 o 
   1  -1   1       38.63       47.43      1.48 o 
   2  -1   1        6.16       17.97      0.99 o 
   3  -1   1      738.06      843.71     13.64 o 
   4  -1   1       20.23       26.62      0.91 o 
   5  -1   1      284.08      300.95      4.73 o 
   6  -1   1      101.52      100.25      4.26 o 
   7  -1   1        0.54        0.67      0.31 o 
   8  -1   1       17.72       16.50      0.97 o 
  -8   0   1       46.74       48.89      1.52 o 
  -7   0   1       22.30       21.27      1.25 o 
  -6   0   1        0.02        0.57      0.74 o 
  -5   0   1       28.90       30.18      0.83 o 
  -4   0   1     1117.07     1158.66     12.34 o 
  -1   0   1     3022.95     3129.89     71.00 o 
   1   0   1        6.92        8.84      0.45 o 
   2   0   1        9.73        1.51      0.39 o 
   3   0   1     3484.21     3749.43     57.90 o 
   4   0   1      296.69      291.06      5.47 o 
   5   0   1       19.27       17.56      1.59 o 
   6   0   1      192.09      167.77      4.02 o 
   7   0   1        6.57        6.01      1.01 o 
   8   0   1       36.88       44.64      2.37 o 
  -8   1   1        5.13        5.41      0.64 o 
  -7   1   1       35.99       39.33      1.83 o 
  -6   1   1       16.07       13.27      1.40 o 
  -5   1   1        1.09        1.48      0.27 o 
  -4   1   1       20.98       35.21      0.67 o 
  -3   1   1      211.89      205.62      2.87 o 
  -1   1   1     3891.11     3797.86     86.36 o 
   1   1   1     5863.04     5684.24     89.59 o 
   2   1   1      828.00      816.37     13.03 o 
   3   1   1       12.47       16.38      0.81 o 
   4   1   1       42.75       49.18      1.60 o 
   5   1   1       85.39       81.82      2.91 o 
   6   1   1      104.16      101.68      3.23 o 
   7   1   1        3.97        5.31      1.44 o 
   8   1   1       21.13       22.74      1.96 o 
  -8   2   1        2.55        1.71      0.37 o 
  -7   2   1        3.05        3.97      0.38 o 
  -6   2   1        0.07        0.02      0.29 o 
  -5   2   1      354.52      331.58      5.79 o 
  -4   2   1      456.44      447.39      7.34 o 
  -3   2   1       76.41       88.96      1.82 o 
  -1   2   1     1679.57     1830.09     39.55 o 
   0   2   1       28.71       34.94      0.63 o 
   1   2   1       90.76      102.10      2.89 o 
   2   2   1      227.71      252.84      4.59 o 
   3   2   1      294.23      276.28      4.20 o 
   4   2   1      283.83      277.17      4.45 o 
   5   2   1       77.54       73.40      1.92 o 
   6   2   1       38.83       36.35      1.79 o 
   7   2   1       35.96       35.62      2.58 o 
   8   2   1        5.87        8.20      0.62 o 
  -8   3   1        1.85        1.69      0.70 o 
  -7   3   1       49.69       57.49      1.15 o 
  -6   3   1       91.51       82.37      1.58 o 
  -5   3   1        5.46        2.34      0.31 o 
  -4   3   1       75.63       74.46      1.35 o 
  -3   3   1      945.54     1123.43     13.68 o 
  -2   3   1      426.52      460.39      6.06 o 
  -1   3   1       17.97        5.85      0.23 o 
   0   3   1      107.10      110.19      1.47 o 
   1   3   1      592.93      521.69      8.58 o 
   2   3   1      541.49      458.82     30.23 o 
   3   3   1      604.80      594.96      6.87 o 
   4   3   1      305.95      268.33      2.98 o 
   5   3   1      119.16      108.41      1.81 o 
   6   3   1        0.09        0.18      0.28 o 
   7   3   1        5.07        7.83      0.76 o 
   8   3   1        5.40        7.40      0.73 o 
  -8   4   1        0.68        0.73      0.38 o 
  -7   4   1       41.72       45.30      1.27 o 
  -6   4   1        5.03        3.58      0.43 o 
  -5   4   1       37.32       30.68      0.89 o 
  -4   4   1      252.76      233.90      3.41 o 
  -3   4   1       29.61       27.38      1.27 o 
  -2   4   1       15.94       25.91      0.65 o 
  -1   4   1      246.97      256.19      2.74 o 
   0   4   1     1068.80     1099.87     13.69 o 
   1   4   1     2917.62     2961.81     25.06 o 
   2   4   1      686.44      714.08     12.57 o 
   3   4   1       35.42       35.18      0.74 o 
   4   4   1      168.45      174.41      2.13 o 
   5   4   1       53.15       48.32      1.16 o 
   6   4   1       55.05       60.43      1.41 o 
   7   4   1        4.16        4.48      0.56 o 
   8   4   1        0.01       -0.50      0.73 o 
  -8   5   1      170.47      162.15      2.62 o 
  -7   5   1       14.80       19.03      0.92 o 
  -6   5   1       16.64       17.84      1.06 o 
  -5   5   1      121.82      100.66      1.97 o 
  -4   5   1      307.08      272.46      4.33 o 
  -3   5   1      423.66      397.15      7.27 o 
  -2   5   1      220.47      188.25      2.70 o 
  -1   5   1     1057.28     1122.48      9.87 o 
   0   5   1      156.23      115.71      1.45 o 
   1   5   1        3.30        3.47      0.22 o 
   2   5   1      627.97      692.27      6.67 o 
   3   5   1       18.28       10.72      1.24 o 
   4   5   1      274.42      271.30      3.47 o 
   5   5   1       27.07       28.82      0.80 o 
   6   5   1       10.82       10.33      0.58 o 
   7   5   1      153.85      150.05      3.56 o 
   8   5   1       26.08       26.30      0.96 o 
  -8   6   1        3.68        3.91      0.53 o 
  -7   6   1      202.08      213.08      3.75 o 
  -6   6   1        7.69       10.12      0.75 o 
  -5   6   1        4.52        8.81      0.66 o 
  -4   6   1       29.90       23.50      1.14 o 
  -3   6   1      497.60      488.90      6.64 o 
  -2   6   1      619.55      584.82      6.04 o 
  -1   6   1      204.71      200.74      1.99 o 
   0   6   1      139.16      189.90      2.30 o 
   1   6   1      132.58      149.49      1.59 o 
   2   6   1       91.33       96.42      1.42 o 
   4   6   1       44.43       38.45      1.00 o 
   5   6   1        3.62        2.99      0.42 o 
   6   6   1       32.49       35.50      1.06 o 
   7   6   1      173.80      182.11      2.90 o 
   8   6   1       17.22       20.49      0.93 o 
  -7   7   1       24.76       25.77      1.36 o 
  -6   7   1        5.29        4.60      0.61 o 
  -5   7   1       26.81       30.86      1.45 o 
  -4   7   1      866.83      842.94     11.09 o 
  -3   7   1       19.88       22.67      0.77 o 
  -2   7   1      446.92      467.01      5.05 o 
  -1   7   1       13.79       13.97      0.45 o 
   0   7   1      852.21      924.11      7.22 o 
   1   7   1      100.38      111.96      1.43 o 
   2   7   1      185.78      187.65      2.41 o 
   3   7   1       66.08       74.84      1.52 o 
   4   7   1      114.54      119.64      2.48 o 
   5   7   1        0.14        0.35      0.40 o 
   6   7   1      337.87      312.46      4.38 o 
   7   7   1       32.58       33.55      1.33 o 
   8   7   1        1.91        1.64      0.83 o 
  -7   8   1        3.84        2.18      0.57 o 
  -6   8   1      173.32      183.88      3.53 o 
  -5   8   1      218.15      206.81      3.71 o 
  -4   8   1       81.88       81.91      1.97 o 
  -3   8   1      101.40      102.92      1.84 o 
  -2   8   1      137.12      136.44      2.18 o 
  -1   8   1      431.88      455.61      4.17 o 
   0   8   1      196.60      200.60      2.30 o 
   1   8   1        7.45        8.85      0.45 o 
   2   8   1        5.70        2.02      0.40 o 
   3   8   1      355.95      308.51      4.18 o 
   4   8   1      315.89      290.72      4.08 o 
   5   8   1      155.07      155.95      2.67 o 
   6   8   1       56.96       59.75      1.57 o 
   7   8   1       12.55       10.92      0.85 o 
  -7   9   1        8.84        9.89      0.97 o 
  -6   9   1       31.57       32.72      1.43 o 
  -5   9   1       14.18       12.20      0.96 o 
  -4   9   1      296.05      287.22      4.77 o 
  -3   9   1       25.85       25.02      1.06 o 
  -2   9   1       72.38       72.69      1.68 o 
  -1   9   1       32.21       33.52      0.76 o 
   0   9   1       29.49       22.57      0.72 o 
   1   9   1      356.74      358.33      3.90 o 
   2   9   1       44.01       41.46      1.10 o 
   3   9   1      185.76      192.23      2.62 o 
   4   9   1      104.42       97.10      2.01 o 
   5   9   1       66.62       58.03      1.57 o 
   6   9   1       18.01       17.09      1.45 o 
   7   9   1        3.10        3.96      0.76 o 
  -6  10   1        6.64        7.02      0.85 o 
  -5  10   1        4.60        3.54      1.14 o 
  -4  10   1        4.26        4.61      1.28 o 
  -3  10   1       31.84       32.65      1.10 o 
  -2  10   1       88.06       84.46      1.95 o 
  -1  10   1      168.39      173.04      2.44 o 
   0  10   1       35.38       31.24      0.94 o 
   1  10   1      207.95      198.97      2.43 o 
   2  10   1       56.67       63.58      1.41 o 
   3  10   1        9.76       13.79      0.59 o 
   4  10   1       80.33       76.46      1.86 o 
   5  10   1        0.26       -0.01      0.45 o 
   6  10   1        1.72        2.27      0.78 o 
  -6  11   1        8.94        9.66      1.07 o 
  -5  11   1       14.07       14.16      1.14 o 
  -4  11   1       26.38       29.86      1.18 o 
  -3  11   1       78.50       77.38      1.80 o 
  -2  11   1       17.10       17.87      0.95 o 
  -1  11   1      123.54      118.51      2.46 o 
   0  11   1      216.18      210.66      2.96 o 
   1  11   1        1.65        1.36      0.42 o 
   2  11   1       63.99       64.51      1.50 o 
   3  11   1      198.53      201.24      2.50 o 
   4  11   1       33.86       32.52      1.36 o 
   5  11   1        1.50        1.53      0.60 o 
   6  11   1       54.92       52.82      1.73 o 
  -5  12   1        1.47        0.60      0.58 o 
  -4  12   1       67.18       71.42      1.86 o 
  -3  12   1        0.20       -0.02      0.42 o 
  -2  12   1       25.78       27.92      1.66 o 
  -1  12   1       12.49       12.18      1.36 o 
   0  12   1       64.20       59.72      1.53 o 
   1  12   1       39.67       43.99      1.95 o 
   2  12   1      295.51      298.99      4.20 o 
   3  12   1       24.75       24.65      0.84 o 
   4  12   1        8.33        9.31      1.06 o 
   5  12   1       92.94      105.29      2.54 o 
  -4  13   1        3.01        3.03      0.63 o 
  -3  13   1       13.25       15.69      1.50 o 
  -2  13   1       13.03       14.72      2.69 o 
  -1  13   1       77.22       76.94      2.69 o 
   0  13   1      149.38      157.08      3.16 o 
   1  13   1       35.62       37.96      1.69 o 
   2  13   1       76.09       80.97      2.68 o 
   3  13   1        1.26        0.53      0.38 o 
   4  13   1        1.62        0.76      0.57 o 
   5  13   1        0.06       -0.42      0.60 o 
  -4  14   1       60.19       69.31      7.96 o 
  -3  14   1       21.04       21.04      1.85 o 
  -2  14   1        9.16        8.82      1.81 o 
  -1  14   1      203.45      194.50      4.85 o 
   0  14   1        4.09        7.82      1.01 o 
   1  14   1        3.27        3.13      0.87 o 
   2  14   1       18.36       17.40      1.46 o 
   3  14   1       63.62       64.18      1.58 o 
   4  14   1       26.40       25.55      1.32 o 
  -2  15   1       72.24       75.41      2.93 o 
  -1  15   1        0.02       -0.85      0.90 o 
   0  15   1       30.72       37.31      2.12 o 
   1  15   1        0.58        0.63      1.04 o 
   2  15   1        3.52        2.27      1.12 o 
  -2 -14   2        8.33        6.64      1.16 o 
  -1 -14   2       43.60       48.78      2.09 o 
   0 -14   2       22.30       26.58      3.44 o 
   1 -14   2        0.67        0.31      0.87 o 
   2 -14   2       18.48       21.64      3.15 o 
  -4 -13   2        2.29        0.85      0.77 o 
  -3 -13   2       83.86       85.09      2.82 o 
  -2 -13   2       85.74       88.57      3.69 o 
  -1 -13   2        5.55        5.16      0.85 o 
   0 -13   2        8.64        7.45      0.78 o 
   1 -13   2      161.63      168.10      4.41 o 
   2 -13   2        1.21        0.78      0.87 o 
   3 -13   2      148.48      144.84      5.59 o 
   4 -13   2        7.91        5.07      1.46 o 
  -4 -12   2       55.72       52.12      1.73 o 
  -3 -12   2        5.94        7.40      0.94 o 
  -2 -12   2       27.01       27.93      2.28 o 
  -1 -12   2       34.48       34.91      1.46 o 
   0 -12   2      136.52      138.04      2.37 o 
   1 -12   2        2.74        1.40      0.82 o 
   2 -12   2      210.60      201.31      4.91 o 
   3 -12   2       23.66       22.95      1.77 o 
   4 -12   2       42.77       45.43      1.86 o 
   5 -12   2        3.43        2.75      0.89 o 
  -5 -11   2       35.81       33.91      1.57 o 
  -4 -11   2        2.41        1.88      0.57 o 
  -3 -11   2        0.05       -0.21      0.47 o 
  -2 -11   2       13.90       14.54      0.91 o 
  -1 -11   2       84.04       87.49      2.14 o 
   0 -11   2       24.46       24.30      0.99 o 
   1 -11   2      221.92      235.16      4.29 o 
   2 -11   2       16.46       16.69      1.44 o 
   3 -11   2       98.97      101.82      2.59 o 
   4 -11   2       77.92       79.44      2.20 o 
   5 -11   2        7.59        8.92      1.85 o 
  -6 -10   2        3.89        5.45      0.80 o 
  -5 -10   2       20.15       18.28      1.17 o 
  -4 -10   2       31.04       31.39      1.36 o 
  -3 -10   2        6.20        4.88      0.63 o 
  -2 -10   2       29.69       31.84      1.01 o 
  -1 -10   2        5.82        5.59      0.53 o 
   0 -10   2      405.69      410.03      4.95 o 
   1 -10   2        3.23        2.27      0.47 o 
   2 -10   2       94.77      102.42      2.06 o 
   3 -10   2       15.10       16.60      0.93 o 
   4 -10   2       35.04       34.42      1.83 o 
   5 -10   2        2.66        3.49      0.78 o 
   6 -10   2       41.03       45.05      3.40 o 
  -6  -9   2       11.27       13.11      1.74 o 
  -5  -9   2        2.89        3.16      0.64 o 
  -4  -9   2       37.42       35.63      1.29 o 
  -3  -9   2       52.87       58.48      1.41 o 
  -2  -9   2        5.40        4.36      0.48 o 
  -1  -9   2        0.32        0.60      0.28 o 
   0  -9   2        7.92        8.20      0.59 o 
   1  -9   2      352.67      346.48      3.71 o 
   2  -9   2        7.59        7.92      0.57 o 
   3  -9   2      104.92       98.65      1.96 o 
   4  -9   2       16.22       14.92      1.04 o 
   5  -9   2        4.15        4.96      0.71 o 
   6  -9   2       69.37       77.20      2.54 o 
  -7  -8   2      105.23      105.98      3.63 o 
  -6  -8   2       83.59       86.79      2.08 o 
  -5  -8   2       19.44       23.46      1.14 o 
  -4  -8   2       46.69       44.87      1.36 o 
  -3  -8   2        3.21        3.36      0.55 o 
  -2  -8   2      541.15      525.26      5.36 o 
  -1  -8   2      132.59      144.24      1.78 o 
   0  -8   2       21.21       22.82      0.82 o 
   1  -8   2       79.32       83.35      1.24 o 
   2  -8   2       13.77       16.05      0.72 o 
   3  -8   2      287.51      285.13      5.88 o 
   4  -8   2        0.11        0.34      0.57 o 
   5  -8   2       39.24       41.55      1.44 o 
   6  -8   2      273.96      260.41      5.30 o 
   7  -8   2       75.99       68.50      2.33 o 
  -7  -7   2        3.52        5.19      0.89 o 
  -6  -7   2       12.05       15.65      0.97 o 
  -5  -7   2       81.66       79.09      1.90 o 
  -4  -7   2      166.07      147.50      2.56 o 
  -3  -7   2       32.54       37.77      0.90 o 
  -2  -7   2       92.84       94.20      1.48 o 
  -1  -7   2     1378.26     1382.02     11.50 o 
   0  -7   2       70.81       56.13      0.97 o 
   1  -7   2        0.37       -0.15      0.21 o 
   2  -7   2      112.27      108.44      2.15 o 
   3  -7   2        5.20        3.94      0.45 o 
   4  -7   2       14.50       14.27      0.89 o 
   5  -7   2       18.55       19.63      1.02 o 
   6  -7   2       11.83       14.61      1.49 o 
   7  -7   2      116.72      119.91      3.07 o 
  -7  -6   2        1.22        2.04      0.51 o 
  -6  -6   2       47.65       46.50      1.71 o 
  -5  -6   2       27.67       24.83      0.99 o 
  -4  -6   2      156.91      131.52      2.26 o 
  -3  -6   2      276.32      274.83      2.76 o 
  -2  -6   2      485.46      516.49      5.52 o 
  -1  -6   2        0.15        3.24      0.35 o 
   0  -6   2      354.40      360.19      3.37 o 
   1  -6   2      282.89      258.59      2.55 o 
   2  -6   2       58.62       60.57      1.10 o 
   3  -6   2     1324.63     1342.51     13.02 o 
   4  -6   2      570.64      547.77      7.52 o 
   5  -6   2       39.33       44.97      1.34 o 
   6  -6   2        3.43        1.69      0.50 o 
   7  -6   2       76.19       70.81      2.11 o 
  -8  -5   2        7.39        7.93      1.53 o 
  -7  -5   2        4.58        2.84      0.69 o 
  -6  -5   2        5.39        6.31      0.55 o 
  -5  -5   2       45.45       50.31      1.16 o 
  -4  -5   2      109.93      104.21      1.85 o 
  -3  -5   2      148.93      127.45      2.70 o 
  -2  -5   2      155.88      161.35      2.07 o 
  -1  -5   2      471.76      439.39      3.92 o 
   0  -5   2       15.93       16.00      0.54 o 
   1  -5   2     1468.49     1511.35     12.29 o 
   2  -5   2      135.29      122.36      1.52 o 
   3  -5   2       28.99       26.38      0.94 o 
   4  -5   2      339.64      347.97      5.61 o 
   5  -5   2      428.06      407.36      8.58 o 
   6  -5   2       83.92       92.70      1.98 o 
   7  -5   2        1.08        0.24      0.40 o 
   8  -5   2       16.35       14.64      1.85 o 
  -8  -4   2        9.86        9.69      0.75 o 
  -7  -4   2        0.83        0.13      0.36 o 
  -6  -4   2       24.55       23.87      0.84 o 
  -5  -4   2       13.37       14.42      0.65 o 
  -4  -4   2      230.16      252.88      3.11 o 
  -2  -4   2       25.65       24.99      0.75 o 
  -1  -4   2        5.05        6.86      0.37 o 
   0  -4   2       15.93       26.50      0.52 o 
   1  -4   2       96.36      128.07      1.35 o 
   2  -4   2      713.48      773.51      7.00 o 
   3  -4   2      154.09      190.34      2.96 o 
   4  -4   2      102.44       93.03      1.53 o 
   5  -4   2       24.63       28.26      0.88 o 
   6  -4   2        0.04       -0.17      0.27 o 
   7  -4   2       64.11       67.32      1.76 o 
   8  -4   2       27.09       27.38      2.04 o 
  -8  -3   2       42.26       40.42      1.24 o 
  -7  -3   2      230.45      252.94      3.86 o 
  -6  -3   2        8.52       10.31      0.56 o 
  -5  -3   2       57.90       54.83      1.08 o 
  -4  -3   2        6.29        8.22      0.45 o 
  -3  -3   2        6.87        6.20      0.68 o 
  -2  -3   2       68.22       59.58      0.97 o 
  -1  -3   2      147.87      140.43      1.52 o 
   0  -3   2      441.02      476.45      7.78 o 
   1  -3   2        9.35       13.08      0.32 o 
   2  -3   2      754.28      799.98      8.70 o 
   3  -3   2      354.01      316.32      3.72 o 
   4  -3   2      244.46      241.57      3.00 o 
   5  -3   2       46.76       34.24      1.06 o 
   6  -3   2        0.01        0.27      0.25 o 
   7  -3   2      135.52      143.75      2.71 o 
   8  -3   2       26.15       23.01      1.30 o 
  -8  -2   2       34.61       35.44      1.12 o 
  -7  -2   2        6.88        6.21      0.57 o 
  -6  -2   2       48.94       50.93      1.13 o 
  -5  -2   2      104.75      113.95      1.64 o 
  -4  -2   2       29.88       35.07      1.04 o 
  -3  -2   2       31.16       37.63      0.71 o 
  -2  -2   2      762.50      879.14      8.18 o 
  -1  -2   2     6632.78     6803.71     76.34 o 
   0  -2   2    10647.71    10791.35    120.10 o 
   1  -2   2     1027.99      920.34     11.25 o 
   2  -2   2      382.02      393.91      5.16 o 
   3  -2   2       10.84       28.32      0.44 o 
   4  -2   2      174.60      170.67      4.99 o 
   5  -2   2      239.10      204.38      2.81 o 
   6  -2   2       32.45       31.22      1.11 o 
   7  -2   2       11.36       10.60      0.89 o 
   8  -2   2       36.57       38.23      1.62 o 
  -8  -1   2       29.67       31.49      1.02 o 
  -7  -1   2       64.95       64.48      1.34 o 
  -6  -1   2        5.33        5.40      0.32 o 
  -5  -1   2      217.94      222.91      3.20 o 
  -4  -1   2      228.53      269.97      4.59 o 
  -3  -1   2       52.07       37.54      0.68 o 
  -2  -1   2        6.07        0.42      0.39 o 
  -1  -1   2    18285.95    17993.58    500.13 o 
   0  -1   2     1684.40     1723.52     21.14 o 
   1  -1   2      843.01      882.89     19.78 o 
   2  -1   2       47.99       44.45      1.23 o 
   3  -1   2       38.31       32.41      0.64 o 
   4  -1   2        6.88        6.88      0.56 o 
   5  -1   2      167.53      147.27      2.78 o 
   6  -1   2      223.05      188.15      6.30 o 
   7  -1   2       10.50       11.50      1.03 o 
   8  -1   2        2.65        3.40      0.53 o 
  -8   0   2       42.17       47.94      1.20 o 
  -7   0   2       63.57       63.56      1.29 o 
  -6   0   2      187.06      198.48      3.99 o 
  -5   0   2        7.18        5.57      0.47 o 
  -4   0   2       72.55       56.05      1.59 o 
  -3   0   2        4.22        2.12      0.24 o 
  -1   0   2      102.84       92.96      2.68 o 
   0   0   2       14.51       16.15      1.30 o 
   2   0   2        7.60        1.56      0.23 o 
   3   0   2       31.80       10.32      0.83 o 
   4   0   2      122.44      135.54      4.50 o 
   5   0   2       99.70       95.90      2.11 o 
   6   0   2      108.10      119.55      3.34 o 
   7   0   2       10.87       10.21      1.21 o 
  -8   1   2        2.27        1.38      0.37 o 
  -7   1   2       19.52       21.82      0.77 o 
  -6   1   2      198.10      198.57      4.00 o 
  -5   1   2      172.30      177.66      3.48 o 
  -4   1   2       47.01       49.54      1.10 o 
  -3   1   2      914.28      954.16     10.19 o 
  -2   1   2        2.59        0.03      0.11 o 
  -1   1   2      820.97      876.73     19.92 o 
   0   1   2       24.58       23.97      0.45 o 
   2   1   2      786.45      780.23     12.60 o 
   3   1   2       43.50       44.46      1.37 o 
   4   1   2       23.77       24.32      1.10 o 
   5   1   2       91.74       90.04      2.09 o 
   6   1   2       14.01       11.58      0.93 o 
   7   1   2       45.15       42.22      2.06 o 
  -8   2   2      158.61      158.83      2.92 o 
  -7   2   2        5.16        5.89      0.51 o 
  -6   2   2        1.69        2.81      0.44 o 
  -5   2   2       21.61       21.90      0.84 o 
  -4   2   2        5.30       11.75      0.56 o 
  -3   2   2       22.63       30.20      0.65 o 
  -2   2   2     3797.00     3731.23    249.33 o 
  -1   2   2     6100.98     6063.50     96.85 o 
   0   2   2     1920.40     2060.54     25.29 o 
   1   2   2        7.35        5.23      0.76 o 
   2   2   2      335.19      384.75      6.54 o 
   3   2   2        1.03        0.52      0.24 o 
   4   2   2      690.29      667.61      9.33 o 
   5   2   2       51.33       59.53      1.93 o 
   6   2   2      156.53      160.00      3.31 o 
   7   2   2       39.74       41.41      1.67 o 
  -8   3   2        4.20        4.37      0.55 o 
  -7   3   2       12.93       13.67      0.92 o 
  -6   3   2       22.22       23.09      0.69 o 
  -5   3   2       28.37       28.52      0.81 o 
  -4   3   2     1423.83     1481.62     18.06 o 
  -3   3   2     1413.87     1395.67     16.95 o 
  -2   3   2      162.11      184.45      2.28 o 
  -1   3   2       68.77       53.52      0.73 o 
   0   3   2     5444.75     5622.54     69.08 o 
   1   3   2      108.53       75.91      1.74 o 
   2   3   2      276.52      264.14      4.36 o 
   3   3   2      145.98      146.42      2.02 o 
   4   3   2      172.82      154.43      1.84 o 
   5   3   2     1011.14     1000.02     11.41 o 
   6   3   2       10.10       11.11      0.53 o 
   7   3   2       86.50       96.96      2.65 o 
  -8   4   2       12.29       10.92      0.87 o 
  -7   4   2        0.35        0.54      0.34 o 
  -6   4   2       14.53       19.05      0.92 o 
  -5   4   2      136.68      122.21      2.16 o 
  -4   4   2       95.20       91.48      2.11 o 
  -3   4   2       42.96       56.33      1.48 o 
  -2   4   2      369.37      374.08      3.96 o 
  -1   4   2       99.96      126.60      2.01 o 
   0   4   2       29.04       20.89      0.64 o 
   1   4   2        8.15       10.60      0.35 o 
   2   4   2      208.42      229.63      4.53 o 
   3   4   2       25.70       21.27      0.54 o 
   4   4   2      889.55      856.78      9.82 o 
   5   4   2      505.70      476.07      5.93 o 
   6   4   2      177.30      165.88      2.65 o 
   7   4   2        1.41        1.46      0.39 o 
   8   4   2        0.80        1.99      0.54 o 
  -8   5   2       15.00       12.97      0.91 o 
  -7   5   2      135.49      138.75      2.30 o 
  -6   5   2       32.71       30.71      1.05 o 
  -5   5   2      205.66      208.98      3.36 o 
  -4   5   2      389.98      389.27      5.43 o 
  -3   5   2      120.37      102.18      1.90 o 
  -2   5   2       10.94        7.13      0.33 o 
  -1   5   2      563.03      672.90      6.55 o 
   0   5   2       61.05       78.96      2.56 o 
   1   5   2      122.99       99.63      1.49 o 
   2   5   2       70.42       67.78      1.07 o 
   3   5   2     1104.12     1148.38     17.68 o 
   4   5   2        1.15        4.42      0.37 o 
   5   5   2      220.84      218.59      3.02 o 
   6   5   2      105.11      105.37      1.74 o 
   7   5   2        4.91        7.39      0.52 o 
   8   5   2        0.30        0.99      0.64 o 
  -8   6   2       99.36      102.98      2.43 o 
  -7   6   2       62.81       55.16      1.39 o 
  -6   6   2       37.22       29.85      1.12 o 
  -5   6   2        0.09        0.46      0.37 o 
  -4   6   2      178.54      188.76      3.13 o 
  -3   6   2       90.53       72.62      1.54 o 
  -2   6   2       48.86       60.61      1.05 o 
  -1   6   2       12.39       15.53      0.63 o 
   0   6   2        0.82        2.27      0.23 o 
   1   6   2       83.36       47.20      0.77 o 
   2   6   2      719.43      734.71      6.49 o 
   3   6   2       11.28        9.28      0.76 o 
   4   6   2       19.19       23.67      0.79 o 
   5   6   2       27.58       29.32      0.88 o 
   6   6   2        2.26        1.85      0.44 o 
   7   6   2        4.86        4.44      0.51 o 
   8   6   2        2.03        2.22      0.70 o 
  -7   7   2       17.99       13.91      1.00 o 
  -6   7   2      107.01      111.75      2.45 o 
  -5   7   2       12.00       14.84      0.91 o 
  -4   7   2       57.28       44.48      2.18 o 
  -3   7   2       79.37       76.82      1.68 o 
  -2   7   2        3.95        5.95      0.42 o 
  -1   7   2     1248.36     1242.03     10.93 o 
   0   7   2      219.49      201.88      3.50 o 
   1   7   2        3.89        4.34      0.32 o 
   2   7   2      167.07      169.24      2.21 o 
   3   7   2       15.87       14.77      0.71 o 
   4   7   2        6.71        6.50      0.53 o 
   5   7   2       40.25       35.63      1.05 o 
   6   7   2      402.50      391.24      5.17 o 
   7   7   2       14.74       14.82      1.00 o 
   8   7   2        5.26        7.18      1.20 o 
  -7   8   2        3.61        4.85      0.70 o 
  -6   8   2       13.97       15.53      1.04 o 
  -5   8   2        4.71        3.89      0.60 o 
  -4   8   2       28.73       28.22      1.12 o 
  -3   8   2        3.76        2.18      0.38 o 
  -2   8   2      438.94      436.17      5.33 o 
  -1   8   2       18.74       23.77      0.61 o 
   0   8   2      240.75      244.67      2.84 o 
   1   8   2      532.62      572.86      5.44 o 
   2   8   2        4.94        7.36      0.53 o 
   3   8   2        3.46        7.67      0.62 o 
   4   8   2        2.64        1.55      0.41 o 
   5   8   2      133.06      128.61      2.33 o 
   6   8   2      145.77      136.46      2.49 o 
   7   8   2        0.24        0.90      0.46 o 
  -7   9   2        7.47        5.10      1.33 o 
  -6   9   2       77.76       68.18      2.01 o 
  -5   9   2        1.55        0.19      0.42 o 
  -4   9   2        0.14        0.04      0.38 o 
  -3   9   2      104.07       96.63      1.85 o 
  -2   9   2       36.92       35.13      1.04 o 
  -1   9   2      289.28      308.92      3.07 o 
   0   9   2       61.17       56.77      1.22 o 
   1   9   2       70.43       66.47      1.16 o 
   2   9   2      210.05      186.90      2.63 o 
   3   9   2       63.52       53.79      0.97 o 
   4   9   2       17.41        9.52      0.97 o 
   5   9   2      131.09      129.01      2.48 o 
   6   9   2        0.04       -0.28      0.42 o 
   7   9   2        4.41        3.80      0.62 o 
  -6  10   2        5.61        3.28      0.86 o 
  -5  10   2      291.83      288.87      7.06 o 
  -4  10   2       65.79       67.68      3.49 o 
  -3  10   2        0.28        0.30      0.34 o 
  -2  10   2      190.03      188.92      2.95 o 
  -1  10   2      291.35      273.12      3.11 o 
   0  10   2      189.01      191.91      2.89 o 
   1  10   2        2.01        1.62      0.35 o 
   2  10   2       21.82       22.82      0.93 o 
   3  10   2      274.68      270.07      2.98 o 
   4  10   2      128.91      128.12      2.48 o 
   5  10   2        1.57        0.95      0.51 o 
   6  10   2       34.71       36.81      1.38 o 
   7  10   2       16.37       16.54      1.34 o 
  -6  11   2       10.40       11.58      1.07 o 
  -5  11   2        8.31        9.04      0.94 o 
  -4  11   2        0.17       -0.19      0.37 o 
  -3  11   2      203.10      215.02      3.41 o 
  -2  11   2       13.02       11.41      0.78 o 
  -1  11   2      227.01      236.56      3.96 o 
   0  11   2      304.23      310.67      4.28 o 
   1  11   2       52.07       52.30      1.49 o 
   2  11   2       22.71       20.80      0.97 o 
   3  11   2        0.23        0.39      0.29 o 
   4  11   2       44.78       38.67      1.84 o 
   5  11   2       93.37       94.25      2.23 o 
   6  11   2       32.32       32.12      1.43 o 
  -5  12   2       34.13       40.36      1.71 o 
  -4  12   2       55.68       56.37      1.64 o 
  -3  12   2       30.83       31.97      2.24 o 
  -2  12   2      194.57      177.08      4.40 o 
  -1  12   2       22.79       18.80      1.03 o 
   0  12   2       52.04       51.52      2.10 o 
   1  12   2        7.81        6.49      0.89 o 
   2  12   2      109.24      115.02      2.33 o 
   3  12   2       40.65       40.94      1.77 o 
   4  12   2      346.02      348.16      5.22 o 
   5  12   2      198.52      193.71      3.59 o 
   6  12   2        0.43        0.90      0.63 o 
  -5  13   2       26.85       26.67      1.64 o 
  -4  13   2        4.77        4.36      0.88 o 
  -3  13   2       81.36       82.79      2.93 o 
  -2  13   2        2.07        2.30      0.83 o 
  -1  13   2        9.46       12.06      0.92 o 
   0  13   2        0.53        0.04      0.59 o 
   1  13   2        9.54        6.11      1.39 o 
   2  13   2      118.13      114.83      3.01 o 
   3  13   2      146.33      153.10      2.18 o 
   4  13   2        9.42        9.63      0.87 o 
   5  13   2      105.09      107.90      2.63 o 
  -4  14   2       33.10       38.27      2.24 o 
  -3  14   2        4.05        4.25      1.05 o 
  -2  14   2        0.48        1.34      0.84 o 
  -1  14   2        0.05       -0.46      0.73 o 
   0  14   2       61.35       53.81      1.74 o 
   1  14   2        5.85        6.19      1.30 o 
   2  14   2      261.70      261.63      5.17 o 
   3  14   2        0.02       -0.51      0.91 o 
   4  14   2        1.32        0.98      0.62 o 
  -3  15   2        0.03       -0.92      1.41 o 
  -2  15   2        0.99       -0.34      0.82 o 
  -1  15   2        9.17        7.27      1.18 o 
   0  15   2       45.84       43.98      2.27 o 
   1  15   2       27.14       29.58      2.52 o 
   2  15   2       55.83       58.09      2.44 o 
   3  15   2       57.22       56.78      3.35 o 
  -1 -14   3        5.07        2.92      1.59 o 
   0 -14   3        8.29        8.04      2.63 o 
   1 -14   3       28.95       29.19      3.07 o 
  -3 -13   3       15.12       13.14      1.44 o 
  -2 -13   3       21.70       20.65      1.61 o 
  -1 -13   3       55.04       52.59      1.83 o 
   0 -13   3       39.27       45.92      1.49 o 
   1 -13   3        0.63        0.41      0.81 o 
   2 -13   3       23.50       21.64      1.76 o 
   3 -13   3       18.42       17.49      2.09 o 
  -4 -12   3        5.82        4.57      0.73 o 
  -3 -12   3        7.54        8.80      1.22 o 
  -2 -12   3       65.49       67.36      2.04 o 
  -1 -12   3       95.22      101.26      2.47 o 
   0 -12   3       79.46       82.51      2.70 o 
   1 -12   3       78.60       80.81      3.74 o 
   2 -12   3       13.06       12.51      1.36 o 
   3 -12   3        9.43        9.25      1.27 o 
   4 -12   3       36.23       36.53      1.62 o 
  -5 -11   3        6.97        7.24      0.92 o 
  -4 -11   3       24.02       22.25      1.17 o 
  -3 -11   3        0.53       -0.46      0.46 o 
  -2 -11   3        9.83        9.98      0.95 o 
  -1 -11   3      145.89      148.98      2.97 o 
   0 -11   3       90.91       90.02      1.81 o 
   1 -11   3        0.22       -1.22      1.25 o 
   2 -11   3        2.21        2.57      0.85 o 
   3 -11   3        6.07        7.47      0.74 o 
   4 -11   3       32.55       31.07      1.69 o 
   5 -11   3      165.01      157.70      4.20 o 
  -5 -10   3       39.82       38.45      1.57 o 
  -4 -10   3        1.51        2.17      0.55 o 
  -3 -10   3        5.87        5.28      0.66 o 
  -2 -10   3       68.42       71.98      1.51 o 
  -1 -10   3        1.96        3.31      0.49 o 
   0 -10   3       17.85       16.51      0.85 o 
   1 -10   3       30.00       27.27      1.03 o 
   2 -10   3       64.68       57.91      1.52 o 
   3 -10   3      158.77      163.05      2.85 o 
   4 -10   3       17.90       16.27      1.09 o 
   5 -10   3       66.13       67.31      2.47 o 
   6 -10   3       79.98       87.43      2.91 o 
  -6  -9   3       16.26       16.86      1.15 o 
  -5  -9   3       54.04       55.82      1.71 o 
  -4  -9   3       82.50       89.08      2.39 o 
  -3  -9   3      205.13      213.38      2.82 o 
  -2  -9   3       15.98       13.42      0.76 o 
  -1  -9   3      105.00       99.45      1.61 o 
   0  -9   3       53.38       53.76      1.28 o 
   1  -9   3        3.32        2.95      0.44 o 
   2  -9   3        3.09        5.75      0.52 o 
   3  -9   3       92.72       89.45      2.19 o 
   4  -9   3      113.03      122.71      2.77 o 
   5  -9   3       41.13       40.21      1.81 o 
   6  -9   3        2.18        2.00      0.69 o 
  -6  -8   3       91.45       95.13      3.60 o 
  -5  -8   3      103.44      108.52      2.34 o 
  -4  -8   3       47.68       45.80      1.43 o 
  -3  -8   3       43.01       42.13      1.26 o 
  -2  -8   3        0.02        0.60      0.32 o 
  -1  -8   3      199.00      207.26      2.34 o 
   0  -8   3        2.76        2.70      0.50 o 
   1  -8   3      248.14      220.58      2.43 o 
   2  -8   3      957.22      934.69      9.55 o 
   3  -8   3       72.40       64.85      1.49 o 
   4  -8   3      153.48      144.24      2.91 o 
   5  -8   3        9.46        7.96      0.93 o 
   6  -8   3      102.79      102.21      6.89 o 
   7  -8   3        0.41        0.27      0.63 o 
  -7  -7   3        2.68        2.93      0.62 o 
  -6  -7   3      126.18      120.47      2.48 o 
  -5  -7   3       19.16       21.71      1.06 o 
  -4  -7   3      104.53      100.48      2.06 o 
  -3  -7   3       56.66       52.39      1.10 o 
  -2  -7   3      134.41      119.60      1.76 o 
  -1  -7   3      884.45      843.17      7.32 o 
   0  -7   3      227.05      237.92      2.51 o 
   1  -7   3       35.29       36.20      0.85 o 
   2  -7   3      145.56      139.01      2.02 o 
   3  -7   3      260.25      251.58      3.12 o 
   4  -7   3        5.93        6.94      0.67 o 
   5  -7   3      124.89      120.09      2.98 o 
   6  -7   3       10.69       10.69      1.01 o 
   7  -7   3        1.51        0.95      0.91 o 
  -7  -6   3       26.32       32.35      1.43 o 
  -6  -6   3        5.25        6.19      0.66 o 
  -5  -6   3       37.41       42.14      1.27 o 
  -4  -6   3       51.90       44.80      1.25 o 
  -3  -6   3        1.17        0.62      0.26 o 
  -2  -6   3        1.15        0.57      0.30 o 
  -1  -6   3      707.57      678.81      5.93 o 
   0  -6   3      262.49      266.59      2.68 o 
   1  -6   3      579.80      607.51      5.35 o 
   2  -6   3       30.00       34.67      0.85 o 
   3  -6   3        0.57        1.64      0.31 o 
   4  -6   3       16.77       15.03      0.86 o 
   5  -6   3        0.04        0.43      0.33 o 
   6  -6   3       37.32       43.97      1.61 o 
   7  -6   3       80.62       82.12      3.48 o 
  -7  -5   3        9.48        9.40      0.81 o 
  -6  -5   3      154.93      148.59      3.47 o 
  -5  -5   3       45.57       42.88      1.22 o 
  -4  -5   3       19.64       15.71      0.79 o 
  -3  -5   3       63.57       48.06      0.93 o 
  -2  -5   3        0.77        0.52      0.21 o 
  -1  -5   3       27.74       41.57      0.75 o 
   0  -5   3      385.10      344.65      2.98 o 
   1  -5   3        3.75        5.34      0.32 o 
   2  -5   3      869.22      825.80      7.60 o 
   3  -5   3       44.18       44.24      1.06 o 
   4  -5   3      667.82      654.15      7.58 o 
   5  -5   3       48.96       51.32      1.37 o 
   6  -5   3        1.05        1.01      0.43 o 
   7  -5   3        7.01        5.26      0.69 o 
   8  -5   3       22.77       18.97      1.20 o 
  -8  -4   3        8.09        8.25      0.76 o 
  -7  -4   3      204.50      204.91      3.04 o 
  -6  -4   3       24.64       22.62      1.21 o 
  -5  -4   3        6.91        4.28      0.44 o 
  -4  -4   3      201.24      185.10      2.92 o 
  -3  -4   3       50.43       45.81      1.05 o 
  -2  -4   3      142.03      137.36      1.68 o 
  -1  -4   3     2004.83     2189.94     17.60 o 
   0  -4   3        0.07        0.51      0.18 o 
   1  -4   3      129.42      141.43      1.93 o 
   2  -4   3       84.61      102.60      1.32 o 
   3  -4   3      441.42      467.97      6.47 o 
   4  -4   3       29.95       30.09      1.01 o 
   5  -4   3      177.25      171.88      2.83 o 
   6  -4   3        0.43        0.08      0.32 o 
   7  -4   3       41.54       42.78      1.41 o 
   8  -4   3        0.17        0.49      0.43 o 
  -8  -3   3       10.66        8.15      0.95 o 
  -7  -3   3       76.23       74.85      1.69 o 
  -6  -3   3       74.27       83.01      1.55 o 
  -5  -3   3        5.13        5.70      0.45 o 
  -4  -3   3      284.30      293.90      3.49 o 
  -3  -3   3       60.80       35.85      1.59 o 
  -2  -3   3     1083.71     1172.94      9.75 o 
  -1  -3   3      662.23      710.16     10.09 o 
   0  -3   3     3687.13     3973.01     37.43 o 
   1  -3   3       75.54       78.09      0.92 o 
   2  -3   3      293.78      336.98      3.99 o 
   3  -3   3       25.05       42.58      1.04 o 
   4  -3   3       29.94       32.38      1.07 o 
   5  -3   3        2.48        6.19      0.42 o 
   6  -3   3      125.90      122.88      2.40 o 
   7  -3   3        1.63        2.31      0.42 o 
   8  -3   3      203.72      228.87      4.11 o 
  -8  -2   3        0.32        1.48      0.46 o 
  -7  -2   3        3.39        3.02      0.46 o 
  -6  -2   3       87.04       88.56      1.55 o 
  -5  -2   3        3.46        3.75      0.36 o 
  -4  -2   3      171.78      169.93      2.21 o 
  -3  -2   3       34.70       23.53      1.03 o 
  -2  -2   3        0.11        1.09      0.22 o 
  -1  -2   3        4.05        3.31      0.23 o 
   0  -2   3       45.25       52.51      0.91 o 
   1  -2   3     1796.17     1785.68     15.20 o 
   2  -2   3      612.74      679.94      7.40 o 
   3  -2   3      179.78      238.88      2.88 o 
   4  -2   3      407.67      409.16      4.26 o 
   5  -2   3      194.38      197.33      2.79 o 
   6  -2   3      138.70      120.02      3.25 o 
   7  -2   3       97.60      105.29      3.03 o 
   8  -2   3       14.43       14.90      1.12 o 
  -8  -1   3       45.53       48.75      1.35 o 
  -7  -1   3        1.13        1.05      0.36 o 
  -6  -1   3        0.01       -0.23      0.26 o 
  -5  -1   3      164.08      166.57      2.21 o 
  -4  -1   3        0.20       -0.15      0.15 o 
  -3  -1   3       64.17       81.49      1.40 o 
  -2  -1   3       99.98      146.59      1.61 o 
  -1  -1   3     1378.93     1420.05     19.30 o 
   0  -1   3     1480.22     1524.70     20.49 o 
   1  -1   3        2.05        0.52      0.23 o 
   2  -1   3     1715.19     1740.08     16.39 o 
   3  -1   3       21.96       40.89      0.92 o 
   4  -1   3        8.96       11.59      0.43 o 
   5  -1   3      596.37      516.99      6.13 o 
   6  -1   3      147.30      144.32      2.28 o 
   7  -1   3        4.48        3.02      0.49 o 
   8  -1   3        9.78        9.80      0.82 o 
  -8   0   3       34.55       36.29      2.18 o 
  -7   0   3       26.66       23.43      0.87 o 
  -6   0   3       18.44       17.28      0.93 o 
  -5   0   3        4.53        2.77      0.31 o 
  -4   0   3      334.21      311.24      3.45 o 
  -3   0   3      690.00      751.93      9.19 o 
  -2   0   3      171.56      167.26      2.14 o 
  -1   0   3      988.23     1087.68     11.40 o 
   0   0   3      934.77      954.43     10.27 o 
   1   0   3      105.65       89.31      8.03 o 
   2   0   3       77.65       91.60      1.43 o 
   3   0   3       80.88       63.94      1.01 o 
   4   0   3      123.67      117.25      2.25 o 
   5   0   3       12.06       17.95      0.95 o 
   6   0   3        0.02        0.91      0.45 o 
  -8   1   3       12.04       14.87      0.82 o 
  -7   1   3       67.40       66.40      1.26 o 
  -6   1   3      808.88      776.03     10.04 o 
  -5   1   3      323.67      337.23      4.90 o 
  -4   1   3        1.16        2.31      0.24 o 
  -3   1   3      517.27      541.24      6.69 o 
  -2   1   3      356.36      388.91      4.95 o 
  -1   1   3      887.97      979.40     10.27 o 
   0   1   3        1.70        2.60      0.21 o 
   2   1   3     1196.16     1304.77     16.76 o 
   3   1   3      620.01      628.75     42.52 o 
   4   1   3      226.72      228.74      3.71 o 
   5   1   3        1.91        1.38      0.40 o 
   6   1   3       78.45       76.04      1.77 o 
   7   1   3        0.31        1.97      0.73 o 
  -8   2   3       27.47       28.30      0.97 o 
  -7   2   3        3.64        4.73      0.50 o 
  -6   2   3       27.96       32.87      0.96 o 
  -5   2   3      464.63      451.32      6.06 o 
  -4   2   3       32.30       40.06      0.92 o 
  -3   2   3       36.46       38.94      0.86 o 
  -2   2   3       40.90       29.28      0.88 o 
  -1   2   3     2489.40     2715.86     25.05 o 
   0   2   3     1760.06     1723.54     25.12 o 
   1   2   3     1396.84     1484.10     33.07 o 
   2   2   3     2238.40     2109.50     56.58 o 
   3   2   3      147.96      123.12      2.70 o 
   4   2   3       25.03       21.77      1.03 o 
   5   2   3      208.54      198.85      3.58 o 
   6   2   3       35.95       38.51      1.45 o 
   7   2   3      104.57      111.78      3.40 o 
  -8   3   3      166.94      170.01      3.11 o 
  -7   3   3        2.45        2.60      0.43 o 
  -6   3   3        9.17        7.88      0.57 o 
  -5   3   3      174.20      165.73      2.68 o 
  -4   3   3      311.80      295.45      3.55 o 
  -3   3   3       52.33       58.61      1.12 o 
  -2   3   3      161.87      212.75      2.65 o 
  -1   3   3     2798.63     3047.64     31.82 o 
   0   3   3     6992.99     6774.80    339.99 o 
   1   3   3      155.02       89.90      2.27 o 
   2   3   3      210.81      194.34      2.59 o 
   3   3   3      293.97      346.40      4.15 o 
   4   3   3      184.87      174.32      2.02 o 
   5   3   3      412.69      405.02      6.31 o 
   6   3   3       61.39       57.79      2.40 o 
   7   3   3       32.70       34.44      1.88 o 
  -8   4   3       56.40       59.18      1.65 o 
  -7   4   3       58.17       60.78      1.58 o 
  -6   4   3        0.19       -0.29      0.33 o 
  -5   4   3      227.62      219.25      3.55 o 
  -4   4   3        2.17        1.71      0.32 o 
  -3   4   3       94.15       71.83      7.08 o 
  -2   4   3      419.48      410.11      4.60 o 
  -1   4   3        3.73        0.88      0.16 o 
   0   4   3        0.21        0.43      0.29 o 
   1   4   3      649.81      736.50      6.43 o 
   2   4   3        4.66        6.00      0.43 o 
   3   4   3        6.54       11.53      0.42 o 
   4   4   3       27.17       23.00      0.79 o 
   5   4   3       26.74       25.52      0.78 o 
   6   4   3       68.88       65.15      1.42 o 
   7   4   3        8.82        8.65      0.61 o 
   8   4   3       33.13       36.14      1.30 o 
  -8   5   3       23.05       30.47      1.26 o 
  -7   5   3        5.80        3.09      0.89 o 
  -6   5   3        2.46        1.64      0.33 o 
  -5   5   3      243.56      232.63      3.69 o 
  -4   5   3      139.42      116.92      2.15 o 
  -3   5   3       64.70       56.57      1.78 o 
  -2   5   3      360.13      393.44      4.53 o 
  -1   5   3      705.83      846.79      8.13 o 
   0   5   3     1339.13     1463.46     15.63 o 
   1   5   3      113.76       94.39      1.24 o 
   2   5   3      345.88      400.11      5.54 o 
   3   5   3      654.22      596.02     13.65 o 
   4   5   3      146.55      129.52      1.90 o 
   5   5   3       56.15       51.16      1.39 o 
   6   5   3      468.98      461.18      5.54 o 
   7   5   3        6.18        7.99      0.68 o 
   8   5   3       21.91       24.44      1.39 o 
  -8   6   3        9.05        7.24      1.04 o 
  -7   6   3       26.09       24.45      1.22 o 
  -6   6   3       27.63       33.84      1.40 o 
  -5   6   3      311.05      304.62      4.69 o 
  -4   6   3       32.37       29.95      1.02 o 
  -3   6   3       23.17       17.36      0.64 o 
  -2   6   3        2.71        2.73      0.40 o 
  -1   6   3     1213.55     1264.03     12.03 o 
   0   6   3        3.47        1.34      0.21 o 
   1   6   3      244.50      227.22      2.33 o 
   2   6   3      760.45      849.46      7.42 o 
   3   6   3        2.62        4.39      0.59 o 
   4   6   3       50.49       51.18      1.13 o 
   5   6   3      646.33      625.76      7.33 o 
   6   6   3       49.47       49.25      1.30 o 
   7   6   3        6.56        6.49      0.61 o 
   8   6   3       26.45       27.35      1.20 o 
  -7   7   3       44.71       52.62      1.73 o 
  -6   7   3        2.20        1.27      0.45 o 
  -5   7   3       13.64       10.25      0.77 o 
  -4   7   3      140.75      135.95      2.60 o 
  -3   7   3        4.66        5.80      0.47 o 
  -2   7   3      326.54      336.19      4.65 o 
  -1   7   3       10.77       14.65      0.49 o 
   0   7   3      234.80      237.26      2.30 o 
   1   7   3       72.57       84.57      1.17 o 
   2   7   3        2.42        7.49      0.50 o 
   3   7   3      214.69      206.87      2.94 o 
   4   7   3       70.36       70.27      1.55 o 
   5   7   3        7.95        8.98      0.62 o 
   6   7   3      280.88      286.26      3.99 o 
   7   7   3       12.04       10.73      0.74 o 
   8   7   3        0.00        0.33      0.64 o 
  -7   8   3        9.99       10.22      0.78 o 
  -6   8   3        4.43        3.17      0.58 o 
  -5   8   3       59.88       57.62      1.67 o 
  -4   8   3       26.42       31.01      2.52 o 
  -3   8   3      643.18      632.01      7.40 o 
  -2   8   3       94.86      102.50      1.80 o 
  -1   8   3       61.06       63.37      1.07 o 
   0   8   3       44.08       51.57      0.93 o 
   1   8   3       45.14       33.85      0.75 o 
   2   8   3       14.42       16.56      0.58 o 
   3   8   3       85.30       95.83      2.46 o 
   4   8   3       88.86       89.79      1.78 o 
   5   8   3       33.97       30.52      1.75 o 
   6   8   3       16.60       18.81      0.93 o 
   7   8   3      112.49      112.77      2.24 o 
  -7   9   3       15.88       14.12      0.95 o 
  -6   9   3       85.50       88.13      2.34 o 
  -5   9   3      118.97      126.10      2.79 o 
  -4   9   3        5.88        6.04      0.68 o 
  -3   9   3       13.58       14.97      0.80 o 
  -2   9   3      930.30      929.39     10.51 o 
  -1   9   3      113.84       97.86      1.55 o 
   0   9   3       15.02       16.46      0.73 o 
   1   9   3       25.01       21.93      0.67 o 
   2   9   3       85.89       85.74      1.33 o 
   3   9   3       82.77       78.98      1.49 o 
   4   9   3      124.75      128.88      2.34 o 
   5   9   3        2.89        1.20      0.58 o 
   6   9   3        7.26        6.46      0.68 o 
   7   9   3       11.21        9.62      1.20 o 
  -6  10   3       85.63       85.50      2.54 o 
  -5  10   3       89.43       81.37      2.26 o 
  -4  10   3      194.03      186.43      3.63 o 
  -3  10   3       61.21       59.17      1.46 o 
  -2  10   3      109.61       94.87      1.88 o 
  -1  10   3      155.23      142.42      2.07 o 
   0  10   3       36.80       32.93      1.09 o 
   1  10   3       34.86       35.44      0.84 o 
   2  10   3      963.00      943.67     11.15 o 
   3  10   3      219.06      193.39      2.27 o 
   4  10   3        1.59        2.50      0.52 o 
   5  10   3        0.36       -0.14      0.43 o 
   6  10   3        0.38        0.54      0.50 o 
   7  10   3        2.29        3.08      0.65 o 
  -6  11   3        3.83        4.62      0.67 o 
  -5  11   3       61.20       59.91      1.99 o 
  -4  11   3       84.52       90.44      3.18 o 
  -3  11   3        8.20        8.85      1.21 o 
  -2  11   3       28.89       23.59      1.15 o 
  -1  11   3      212.62      208.99      3.59 o 
   0  11   3      469.48      483.43      6.10 o 
   1  11   3      285.23      287.31      3.24 o 
   2  11   3       36.29       38.25      1.16 o 
   3  11   3       41.96       36.66      0.86 o 
   4  11   3      131.55      128.09      2.57 o 
   5  11   3        9.89        7.97      0.83 o 
   6  11   3        1.18        0.98      0.57 o 
  -5  12   3        5.83        8.11      0.94 o 
  -4  12   3       28.35       34.24      2.17 o 
  -3  12   3       14.22       13.59      0.91 o 
  -2  12   3       10.88        8.52      1.09 o 
  -1  12   3      107.18       98.78      2.22 o 
   0  12   3      195.41      195.81      3.80 o 
   1  12   3      397.32      395.13      6.40 o 
   2  12   3       93.60       91.07      1.85 o 
   3  12   3       85.71       90.88      1.48 o 
   4  12   3       41.40       38.07      1.47 o 
   5  12   3       23.47       21.15      1.26 o 
   6  12   3       11.80       13.21      1.07 o 
  -5  13   3        8.71        8.78      1.29 o 
  -4  13   3       30.86       26.62      1.33 o 
  -3  13   3       23.97       23.89      2.39 o 
  -2  13   3      166.83      156.46      4.51 o 
  -1  13   3       60.60       60.36      3.21 o 
   0  13   3        0.50        0.12      0.55 o 
   1  13   3        4.96        5.00      0.87 o 
   2  13   3       70.37       69.48      1.90 o 
   3  13   3        1.41        1.27      0.53 o 
   4  13   3       30.66       30.50      1.48 o 
   5  13   3      160.36      166.55      3.35 o 
  -4  14   3        4.63        3.78      1.94 o 
  -3  14   3        9.61        7.81      1.23 o 
  -2  14   3        2.14        0.67      0.80 o 
  -1  14   3       85.95       92.54      3.04 o 
   0  14   3        0.23        0.03      0.60 o 
   1  14   3        4.24        3.82      2.09 o 
   2  14   3        3.62        3.73      0.71 o 
   3  14   3        1.84        1.49      0.41 o 
   4  14   3       30.74       34.13      1.47 o 
  -3  15   3        9.12        8.22      1.30 o 
  -2  15   3       75.05       81.55      4.43 o 
  -1  15   3        0.02       -0.56      1.08 o 
   0  15   3       22.41       22.70      1.80 o 
   1  15   3       23.71       28.87      2.13 o 
   2  15   3        7.52        9.44      0.87 o 
   3  15   3       14.74       15.03      1.46 o 
  -1  16   3        1.44       -0.25      1.01 o 
   0  16   3        1.61        0.99      0.97 o 
   1  16   3        4.69        5.12      1.31 o 
  -2 -13   4       39.72       42.54      2.13 o 
  -1 -13   4       51.36       56.12      2.23 o 
   0 -13   4       42.51       43.62      1.46 o 
   1 -13   4       22.75       21.08      1.72 o 
   2 -13   4       41.69       37.43      2.59 o 
  -3 -12   4       13.89       12.48      1.39 o 
  -2 -12   4        2.12        1.59      0.89 o 
  -1 -12   4        6.00        5.42      1.26 o 
   0 -12   4      262.07      279.68      4.25 o 
   1 -12   4        1.76        1.15      0.82 o 
   2 -12   4       69.71       68.34      2.67 o 
   3 -12   4       96.05       97.75      4.21 o 
   4 -12   4       35.31       40.44      2.79 o 
  -4 -11   4       64.76       68.31      2.32 o 
  -3 -11   4        1.70        1.50      0.90 o 
  -2 -11   4       10.49       10.16      0.99 o 
  -1 -11   4       47.61       47.17      1.65 o 
   0 -11   4       20.80       22.45      1.20 o 
   1 -11   4      285.97      293.26      7.74 o 
   2 -11   4      122.87      119.18      3.47 o 
   3 -11   4       26.36       24.38      1.65 o 
   4 -11   4        1.09        0.05      0.53 o 
   5 -11   4       62.79       61.23      2.53 o 
  -5 -10   4       49.85       47.23      2.09 o 
  -4 -10   4        7.79        6.95      0.75 o 
  -3 -10   4       39.30       40.24      1.18 o 
  -2 -10   4        6.80        5.03      0.75 o 
  -1 -10   4       97.08       97.32      1.83 o 
   0 -10   4      104.19      101.49      1.92 o 
   1 -10   4      183.91      173.35      2.83 o 
   2 -10   4        4.67        3.46      0.70 o 
   3 -10   4      191.83      185.77      3.16 o 
   4 -10   4        0.10       -0.37      0.45 o 
   5 -10   4       27.75       28.34      1.87 o 
  -6  -9   4       26.05       29.93      1.52 o 
  -5  -9   4        5.43        6.02      0.79 o 
  -4  -9   4       48.42       50.78      1.45 o 
  -3  -9   4      146.73      147.24      2.26 o 
  -2  -9   4        0.74        0.67      0.39 o 
  -1  -9   4      120.30      121.97      2.11 o 
   0  -9   4      132.31      139.61      2.36 o 
   1  -9   4        0.05        0.29      0.64 o 
   2  -9   4      237.96      233.66      3.19 o 
   3  -9   4       33.39       32.80      1.49 o 
   4  -9   4       80.94       84.54      2.68 o 
   5  -9   4       89.37       88.05      3.41 o 
   6  -9   4        3.56        3.80      0.85 o 
  -6  -8   4      100.77       99.44      2.37 o 
  -5  -8   4       13.02       11.88      0.94 o 
  -4  -8   4        0.18        0.62      0.46 o 
  -3  -8   4       42.49       43.38      1.09 o 
  -2  -8   4      363.61      384.64      4.28 o 
  -1  -8   4        0.71        1.65      0.37 o 
   0  -8   4       52.62       54.32      1.26 o 
   1  -8   4       24.41       33.93      1.11 o 
   2  -8   4      252.56      267.73      4.00 o 
   3  -8   4        1.41        1.99      0.40 o 
   4  -8   4       74.23       68.96      2.26 o 
   5  -8   4       16.77       18.35      1.36 o 
   6  -8   4       15.96       14.75      1.29 o 
  -7  -7   4        0.00        0.00      0.59 o 
  -6  -7   4       31.31       30.03      1.32 o 
  -5  -7   4       34.55       31.65      1.28 o 
  -4  -7   4       20.03       22.61      1.31 o 
  -3  -7   4       53.21       57.40      1.20 o 
  -2  -7   4      127.58      123.79      1.85 o 
  -1  -7   4       42.89       47.01      0.92 o 
   0  -7   4      305.74      300.69      5.88 o 
   1  -7   4       27.86       31.99      0.76 o 
   2  -7   4      320.41      294.61      3.58 o 
   3  -7   4       44.25       37.03      0.99 o 
   4  -7   4        1.34        0.66      0.52 o 
   5  -7   4       41.06       31.40      1.49 o 
   6  -7   4       37.92       37.96      3.57 o 
   7  -7   4       19.67       18.93      1.37 o 
  -7  -6   4       22.17       25.83      2.25 o 
  -6  -6   4        0.49        0.25      0.45 o 
  -5  -6   4        0.15        0.22      0.38 o 
  -4  -6   4       24.59       27.01      1.04 o 
  -3  -6   4      233.01      238.87      2.83 o 
  -2  -6   4      190.50      178.81      2.29 o 
  -1  -6   4       82.53       80.75      1.19 o 
   0  -6   4       17.59       12.10      0.49 o 
   1  -6   4       37.26       41.38      0.81 o 
   2  -6   4       13.77       14.44      0.66 o 
   3  -6   4        0.33        0.54      0.28 o 
   4  -6   4       46.81       42.62      1.31 o 
   5  -6   4       20.36       21.17      1.20 o 
   6  -6   4        0.02        0.11      0.43 o 
   7  -6   4        5.15        3.99      0.72 o 
  -7  -5   4        1.58        1.49      0.51 o 
  -6  -5   4       20.12       20.16      1.14 o 
  -5  -5   4      131.78      124.10      2.59 o 
  -4  -5   4        1.85        2.90      0.45 o 
  -3  -5   4      104.24      105.09      1.54 o 
  -2  -5   4      564.99      534.47      5.27 o 
  -1  -5   4      145.04      141.82      1.93 o 
   0  -5   4       27.75       29.94      0.68 o 
   1  -5   4       27.16       31.27      0.67 o 
   2  -5   4      133.48      157.69      2.84 o 
   3  -5   4       55.84       47.30      1.14 o 
   4  -5   4       13.17        8.96      0.59 o 
   5  -5   4       39.79       42.11      2.65 o 
   6  -5   4      146.31      146.68      3.23 o 
   7  -5   4        9.69       11.18      0.96 o 
  -7  -4   4        0.34        0.73      0.47 o 
  -6  -4   4        7.35        5.45      0.56 o 
  -5  -4   4      372.21      344.66      4.25 o 
  -4  -4   4      198.57      180.83      3.30 o 
  -3  -4   4       40.71       41.70      0.80 o 
  -2  -4   4       23.84       31.72      0.87 o 
  -1  -4   4     1951.87     2068.29     17.98 o 
   0  -4   4       11.13       25.22      1.14 o 
   1  -4   4      385.24      385.65      3.50 o 
   2  -4   4      566.17      547.71      5.21 o 
   3  -4   4      735.03      695.69      9.30 o 
   4  -4   4      159.34      143.65      2.19 o 
   5  -4   4       58.36       55.80      1.58 o 
   6  -4   4        2.45        1.63      0.44 o 
   7  -4   4       26.17       23.64      1.11 o 
   8  -4   4        5.50        7.32      1.22 o 
  -8  -3   4       20.65       21.48      1.34 o 
  -7  -3   4        9.06        7.99      0.71 o 
  -6  -3   4       79.49       80.85      1.60 o 
  -5  -3   4       18.52       22.39      0.82 o 
  -4  -3   4      233.32      222.21      2.88 o 
  -3  -3   4      102.87       82.99      1.41 o 
  -2  -3   4     2415.87     2543.69     22.51 o 
  -1  -3   4     3375.79     3556.91     26.41 o 
   0  -3   4      647.87      605.38      9.92 o 
   1  -3   4      912.52      995.35      9.45 o 
   2  -3   4        0.60        0.03      0.24 o 
   3  -3   4      814.32      828.35     10.72 o 
   4  -3   4      834.78      791.67      8.83 o 
   5  -3   4       47.12       34.08      0.98 o 
   6  -3   4       85.07       73.44      1.76 o 
   7  -3   4       18.60       18.12      0.89 o 
   8  -3   4        0.29        0.27      0.40 o 
  -8  -2   4       10.44       10.88      0.81 o 
  -7  -2   4        2.16        1.75      0.45 o 
  -6  -2   4        3.95        3.93      0.68 o 
  -5  -2   4      144.06      156.36      2.25 o 
  -4  -2   4       68.20       70.40      1.27 o 
  -3  -2   4      149.59      168.77      2.44 o 
  -2  -2   4      670.54      683.05      5.87 o 
  -1  -2   4        0.74        0.70      0.15 o 
   0  -2   4      857.00      913.89      9.79 o 
   1  -2   4      802.71      984.91      9.45 o 
   2  -2   4      138.37      159.02      2.07 o 
   3  -2   4      232.33      266.44      4.58 o 
   4  -2   4        9.18        3.69      0.43 o 
   5  -2   4      125.64      132.11      2.12 o 
   6  -2   4       23.99       24.35      0.82 o 
   7  -2   4        0.85        0.72      0.33 o 
   8  -2   4      158.61      166.90      3.11 o 
  -8  -1   4       66.55       71.70      1.74 o 
  -7  -1   4       34.68       40.95      1.21 o 
  -6  -1   4        6.89        9.80      0.64 o 
  -5  -1   4       57.50       65.31      1.24 o 
  -4  -1   4       19.25       15.45      0.58 o 
  -3  -1   4      302.08      295.19      3.39 o 
  -2  -1   4      134.02      140.48      1.48 o 
  -1  -1   4       28.62       44.35      0.81 o 
   0  -1   4       11.52       10.83      1.09 o 
   1  -1   4      266.91      272.55      2.54 o 
   2  -1   4      878.42      978.20     10.45 o 
   3  -1   4        4.38        4.68      0.30 o 
   4  -1   4      244.82      236.22      3.11 o 
   5  -1   4       49.73       53.17      1.14 o 
   6  -1   4      146.27      131.44      2.41 o 
   7  -1   4       12.13       11.95      0.89 o 
   8  -1   4      149.18      155.28      4.02 o 
  -8   0   4       50.32       54.38      1.47 o 
  -7   0   4       18.75       22.95      0.92 o 
  -6   0   4        6.97        5.74      0.75 o 
  -5   0   4       11.63       10.67      0.95 o 
  -4   0   4      273.47      299.28      5.79 o 
  -3   0   4       11.24        6.78      0.37 o 
  -2   0   4      499.32      526.17      7.52 o 
  -1   0   4      558.58      532.77      9.16 o 
   0   0   4      478.51      456.50     12.01 o 
   1   0   4       56.19       41.14      0.91 o 
   2   0   4      168.04      155.74      1.76 o 
   3   0   4      438.51      485.59      5.60 o 
   4   0   4       61.75       74.48      1.06 o 
   5   0   4       30.96       27.63      1.15 o 
   6   0   4      135.62      133.57      2.35 o 
   7   0   4       74.24       70.13      1.97 o 
  -8   1   4       13.29       13.81      0.85 o 
  -7   1   4        0.89        1.30      0.38 o 
  -6   1   4      246.25      244.85      5.76 o 
  -5   1   4       25.00       23.70      0.69 o 
  -4   1   4        9.40        9.68      0.70 o 
  -3   1   4     1832.50     1901.44     23.84 o 
  -2   1   4      436.10      434.98      5.80 o 
  -1   1   4       18.55       27.77      0.55 o 
   0   1   4      916.76      974.16     14.87 o 
   1   1   4      107.73      124.76      2.28 o 
   2   1   4      196.52      192.60      1.89 o 
   3   1   4      371.27      404.40      4.25 o 
   4   1   4      231.94      237.78      2.42 o 
   5   1   4      173.19      196.79      3.04 o 
   6   1   4        0.08       -0.41      0.66 o 
   7   1   4       38.79       42.35      2.03 o 
  -8   2   4        8.17       10.38      1.07 o 
  -7   2   4       17.52       19.26      0.74 o 
  -6   2   4       16.01       15.67      0.79 o 
  -5   2   4      608.41      601.12      7.96 o 
  -4   2   4      185.74      158.67      7.64 o 
  -3   2   4        1.14        1.90      0.38 o 
  -2   2   4      251.24      187.30      2.71 o 
  -1   2   4        0.74        2.00      0.19 o 
   0   2   4      299.25      369.43      5.90 o 
   1   2   4      125.65      129.92      1.63 o 
   2   2   4       73.90      102.07      1.47 o 
   3   2   4        2.93        7.15      0.34 o 
   4   2   4      438.05      467.80      4.76 o 
   5   2   4       46.51       50.56      1.68 o 
   6   2   4       27.63       33.90      1.58 o 
   7   2   4       11.32       11.98      2.28 o 
  -8   3   4       11.59       12.08      0.73 o 
  -7   3   4       30.26       25.41      1.05 o 
  -6   3   4       32.88       37.11      1.14 o 
  -5   3   4      316.18      325.30      4.74 o 
  -4   3   4       19.52       26.70      1.03 o 
  -3   3   4      116.54      109.79      4.72 o 
  -2   3   4       12.12        3.94      0.25 o 
  -1   3   4      493.30      580.44      5.61 o 
   0   3   4      306.04      412.27      6.88 o 
   1   3   4        1.73        2.44      0.21 o 
   2   3   4      520.67      606.20      6.62 o 
   3   3   4      753.55      811.58     13.13 o 
   4   3   4        1.04        0.49      0.30 o 
   5   3   4      385.69      375.93      4.71 o 
   6   3   4        8.56        8.19      0.83 o 
   7   3   4       11.68       17.34      2.19 o 
   8   3   4       38.96       47.35      2.41 o 
  -8   4   4        6.49        7.96      0.76 o 
  -7   4   4       19.80       22.19      1.02 o 
  -6   4   4       29.68       26.79      1.98 o 
  -5   4   4      113.05      119.95      2.26 o 
  -4   4   4      255.91      249.53      4.44 o 
  -2   4   4     1737.37     1915.45     24.43 o 
  -1   4   4      723.34      758.55      7.28 o 
   0   4   4      369.97      383.26      4.24 o 
   1   4   4      189.81      247.39      2.36 o 
   2   4   4     2026.27     2074.10     29.60 o 
   3   4   4      115.15       72.50      1.28 o 
   4   4   4      431.84      437.89      6.08 o 
   5   4   4      305.70      284.42      4.31 o 
   6   4   4       79.71       74.19      1.49 o 
   7   4   4        9.94        8.25      0.77 o 
   8   4   4        7.62        7.67      0.98 o 
  -8   5   4        0.10       -0.11      0.43 o 
  -7   5   4        0.63        1.20      0.53 o 
  -6   5   4       26.37       22.20      0.98 o 
  -5   5   4      123.78      144.25      2.64 o 
  -4   5   4      503.71      491.01      5.77 o 
  -3   5   4       59.15       49.66      0.97 o 
  -2   5   4      400.30      401.41      4.87 o 
  -1   5   4      395.01      392.07      4.43 o 
   0   5   4      458.63      387.54      4.49 o 
   1   5   4      200.41      192.23      1.96 o 
   2   5   4      127.59      121.30      1.77 o 
   3   5   4      909.05      929.13     14.38 o 
   4   5   4      429.71      401.40      4.78 o 
   5   5   4       23.36       19.71      0.64 o 
   6   5   4       80.47       79.90      1.47 o 
   7   5   4       54.13       55.19      1.27 o 
   8   5   4        3.83        3.42      0.65 o 
  -8   6   4        0.59        1.51      0.56 o 
  -7   6   4       19.35       20.54      1.16 o 
  -6   6   4       10.33       13.37      0.90 o 
  -5   6   4       53.77       53.96      1.26 o 
  -4   6   4      102.54      114.18      2.34 o 
  -3   6   4      133.57      132.77      1.93 o 
  -2   6   4      378.18      358.60      4.20 o 
  -1   6   4        8.78       10.08      1.22 o 
   0   6   4        0.11        1.23      0.15 o 
   1   6   4     2357.54     2608.93     20.26 o 
   2   6   4      105.78       89.09      1.14 o 
   3   6   4       42.33       40.27      1.33 o 
   4   6   4      142.71      137.00      2.10 o 
   5   6   4     1182.10     1123.13     12.46 o 
   6   6   4        8.58        9.50      0.59 o 
   7   6   4        1.03        1.41      0.41 o 
   8   6   4      151.37      161.64      2.83 o 
  -7   7   4        1.35        2.93      0.59 o 
  -6   7   4        4.28        5.74      0.55 o 
  -5   7   4        1.63        1.65      0.37 o 
  -4   7   4        1.17        0.34      0.33 o 
  -3   7   4       10.33        7.40      0.53 o 
  -2   7   4        0.87       -0.22      0.22 o 
  -1   7   4      102.14       96.42      1.29 o 
   0   7   4      222.93      224.51      2.19 o 
   1   7   4      160.43      162.22      2.19 o 
   2   7   4      444.76      440.32      5.23 o 
   3   7   4       29.71       27.54      1.14 o 
   4   7   4      110.97      111.69      1.93 o 
   5   7   4       25.89       25.99      1.17 o 
   6   7   4       55.19       54.96      1.34 o 
   7   7   4        0.86        0.94      0.45 o 
   8   7   4        0.21        0.10      0.44 o 
  -7   8   4      127.57      123.56      2.87 o 
  -6   8   4        1.84        3.32      0.50 o 
  -5   8   4       61.74       63.24      1.55 o 
  -4   8   4       94.25       94.79      2.17 o 
  -3   8   4        0.71        1.28      0.35 o 
  -2   8   4       17.67       24.83      0.84 o 
  -1   8   4      178.97      162.78      1.94 o 
   0   8   4      147.27      127.69      1.39 o 
   1   8   4      137.71      122.91      2.56 o 
   2   8   4       31.01       27.86      0.71 o 
   3   8   4      103.78      113.02      2.02 o 
   4   8   4       31.39       28.30      0.98 o 
   5   8   4        1.54        1.19      0.60 o 
   6   8   4       43.36       44.36      1.29 o 
   7   8   4       53.43       52.95      1.58 o 
  -7   9   4       11.72       11.59      1.70 o 
  -6   9   4       47.70       45.28      1.90 o 
  -5   9   4       26.50       29.94      1.11 o 
  -4   9   4        1.01        0.72      0.41 o 
  -3   9   4      323.09      332.64      4.43 o 
  -2   9   4      461.15      442.57      5.51 o 
  -1   9   4       57.35       50.07      0.97 o 
   0   9   4       20.79       20.59      0.76 o 
   1   9   4        0.07       -0.07      0.25 o 
   2   9   4       80.14       91.11      1.37 o 
   3   9   4      138.15      137.32      2.38 o 
   4   9   4       72.23       70.21      1.64 o 
   5   9   4        6.38        7.45      0.69 o 
   6   9   4        3.10        3.02      0.83 o 
   7   9   4       29.33       30.86      1.24 o 
  -6  10   4       15.80       16.35      1.39 o 
  -5  10   4       74.23       83.06      2.14 o 
  -4  10   4       63.61       68.11      1.96 o 
  -3  10   4        1.76        2.23      0.46 o 
  -2  10   4      445.07      414.28      5.34 o 
  -1  10   4      141.83      157.58      2.21 o 
   0  10   4       51.07       58.18      1.33 o 
   1  10   4      152.02      149.67      1.93 o 
   2  10   4       77.91       83.58      1.36 o 
   3  10   4       46.54       47.22      1.22 o 
   4  10   4       74.88       76.30      1.80 o 
   5  10   4      134.36      127.22      2.50 o 
   6  10   4        0.52        0.26      0.59 o 
   7  10   4        4.38        3.53      1.39 o 
  -6  11   4        1.53       -0.15      0.44 o 
  -5  11   4       86.22       86.53      2.09 o 
  -4  11   4       14.97       14.63      0.93 o 
  -3  11   4       89.86       81.84      1.84 o 
  -2  11   4        0.16        0.01      0.37 o 
  -1  11   4        1.76        1.62      0.52 o 
   0  11   4        5.04        3.08      0.61 o 
   1  11   4      265.95      270.38      3.06 o 
   2  11   4       33.32       29.78      0.86 o 
   3  11   4      399.29      374.93      4.61 o 
   4  11   4       92.64       84.12      2.01 o 
   5  11   4        3.14        3.30      0.63 o 
   6  11   4       34.89       34.82      1.42 o 
  -5  12   4       45.01       49.41      1.63 o 
  -4  12   4       88.84       96.27      1.95 o 
  -3  12   4       20.98       21.01      1.10 o 
  -2  12   4       32.78       36.98      1.80 o 
  -1  12   4      140.10      128.96      2.62 o 
   0  12   4       61.82       58.30      1.69 o 
   1  12   4       22.16       21.55      2.10 o 
   2  12   4      120.15      116.38      1.80 o 
   3  12   4        0.25       -0.47      0.47 o 
   4  12   4      110.49      104.40      2.37 o 
   5  12   4        3.86        5.63      0.81 o 
   6  12   4       12.55       13.91      1.32 o 
  -5  13   4        8.56       12.79      1.38 o 
  -4  13   4        3.99        4.56      0.62 o 
  -3  13   4        8.96       10.17      1.27 o 
  -2  13   4       35.79       29.10      4.20 o 
  -1  13   4      244.70      254.85      4.32 o 
   0  13   4       55.50       58.19      2.32 o 
   1  13   4      380.62      366.79      6.14 o 
   2  13   4       39.76       34.50      1.34 o 
   3  13   4       13.25       14.82      1.20 o 
   4  13   4       26.53       28.36      1.45 o 
   5  13   4       15.23       15.97      1.19 o 
  -4  14   4       54.15       54.07      2.54 o 
  -3  14   4       34.92       31.01      4.21 o 
  -2  14   4        4.74        3.30      0.96 o 
  -1  14   4        3.60        2.76      0.94 o 
   0  14   4       62.55       59.93      1.93 o 
   1  14   4       20.95       20.34      1.77 o 
   2  14   4      168.58      164.25      2.91 o 
   3  14   4       63.34       63.03      1.70 o 
   4  14   4       94.55      100.30      3.09 o 
  -3  15   4        0.01       -0.76      0.76 o 
  -2  15   4       11.37       11.78      1.41 o 
  -1  15   4       22.60       20.68      1.66 o 
   0  15   4       33.18       35.15      3.56 o 
   1  15   4      183.67      181.94      4.88 o 
   2  15   4        2.28        0.90      0.73 o 
   3  15   4        8.95       10.37      1.52 o 
  -1  16   4       97.07      103.99      3.38 o 
   0  16   4        9.74       12.00      1.39 o 
   1  16   4       19.85       21.56      1.94 o 
   2  16   4       43.91       46.87      2.03 o 
  -1 -13   5       22.76       25.75      1.71 o 
   0 -13   5      136.82      140.23      4.72 o 
   1 -13   5       16.64       14.81      1.81 o 
  -3 -12   5       10.15       10.37      2.47 o 
  -2 -12   5       69.25       70.96      2.57 o 
  -1 -12   5       16.81       14.14      1.16 o 
   0 -12   5       10.25       12.74      0.94 o 
   1 -12   5       17.28       16.42      1.28 o 
   2 -12   5       27.30       21.45      2.19 o 
   3 -12   5      134.66      136.78      5.23 o 
  -4 -11   5       16.45       15.50      1.25 o 
  -3 -11   5       59.36       64.56      2.42 o 
  -2 -11   5       52.57       53.84      1.84 o 
  -1 -11   5       23.01       22.81      1.36 o 
   0 -11   5        0.75        0.08      0.59 o 
   1 -11   5        2.72        1.09      0.87 o 
   2 -11   5        1.06       -0.04      0.89 o 
   3 -11   5        0.84        0.30      1.05 o 
   4 -11   5       81.55       77.16      2.27 o 
  -5 -10   5       13.04       11.94      1.16 o 
  -4 -10   5       29.57       29.45      1.38 o 
  -3 -10   5       64.79       65.10      1.70 o 
  -2 -10   5       10.94        9.18      0.94 o 
  -1 -10   5      229.89      233.04      4.00 o 
   0 -10   5       33.90       38.50      1.19 o 
   1 -10   5        6.51        5.92      0.81 o 
   2 -10   5      321.08      311.93      5.38 o 
   3 -10   5       23.44       28.04      1.39 o 
   4 -10   5       18.44       17.30      1.19 o 
   5 -10   5        4.01        4.42      1.40 o 
  -5  -9   5        2.96        1.98      0.74 o 
  -4  -9   5       10.38        7.09      0.73 o 
  -3  -9   5        9.77        9.29      0.69 o 
  -2  -9   5      262.78      253.40      3.98 o 
  -1  -9   5        0.01        0.10      0.37 o 
   0  -9   5        8.45        7.27      0.68 o 
   1  -9   5      125.71      131.01      2.32 o 
   2  -9   5        8.56        9.07      0.68 o 
   3  -9   5      212.50      204.49      5.05 o 
   4  -9   5       72.12       76.66      4.47 o 
   5  -9   5       87.39       86.39      6.96 o 
   6  -9   5        0.68        1.05      0.66 o 
  -6  -8   5        7.34        6.38      1.17 o 
  -5  -8   5       89.55       85.09      2.17 o 
  -4  -8   5        8.94        7.98      0.71 o 
  -3  -8   5        0.39        0.31      0.35 o 
  -2  -8   5        0.21        0.88      0.38 o 
  -1  -8   5        2.11        2.40      0.57 o 
   0  -8   5        0.41        0.53      0.36 o 
   1  -8   5      110.82      130.44      2.25 o 
   2  -8   5        4.93        5.52      0.54 o 
   3  -8   5       21.59       23.87      1.01 o 
   4  -8   5      176.22      186.20      4.29 o 
   5  -8   5      136.49      145.10      3.71 o 
   6  -8   5       10.44        9.45      1.10 o 
  -6  -7   5        0.01       -0.20      0.50 o 
  -5  -7   5        7.37        7.89      0.96 o 
  -4  -7   5       76.12       76.18      1.60 o 
  -3  -7   5        8.97        9.66      0.61 o 
  -2  -7   5        1.64        2.25      0.46 o 
  -1  -7   5       12.00        8.65      0.49 o 
   0  -7   5      143.55      135.11      2.16 o 
   1  -7   5       52.72       50.50      1.03 o 
   2  -7   5      120.44      148.68      2.23 o 
   3  -7   5      281.96      287.37      3.97 o 
   4  -7   5       12.25       11.77      1.37 o 
   5  -7   5        3.59        3.55      0.70 o 
   6  -7   5        8.16        7.40      0.94 o 
   7  -7   5       15.09       14.59      1.29 o 
  -7  -6   5      332.24      339.79      5.16 o 
  -6  -6   5       33.92       36.37      1.37 o 
  -5  -6   5        4.06        3.74      0.59 o 
  -4  -6   5       49.66       55.17      1.27 o 
  -3  -6   5        0.42        0.08      0.29 o 
  -2  -6   5       20.68       20.46      0.76 o 
  -1  -6   5       70.42       79.40      1.22 o 
   0  -6   5       37.45       33.05      1.07 o 
   1  -6   5      622.22      572.44      5.19 o 
   2  -6   5       20.41       19.30      0.89 o 
   3  -6   5       20.32       22.06      0.77 o 
   4  -6   5      180.32      177.82      3.23 o 
   5  -6   5        3.10        3.09      0.62 o 
   6  -6   5       10.77       13.51      1.10 o 
   7  -6   5        4.73        4.55      0.76 o 
  -7  -5   5        0.66       -0.46      0.46 o 
  -6  -5   5       60.17       64.47      1.92 o 
  -5  -5   5      106.25      114.60      2.26 o 
  -4  -5   5        7.98        8.67      0.66 o 
  -3  -5   5       21.21       17.88      0.63 o 
  -2  -5   5     2508.73     2533.14     22.30 o 
  -1  -5   5       40.03       55.68      1.17 o 
   0  -5   5      411.79      431.79      4.02 o 
   1  -5   5       86.06       70.48      1.07 o 
   2  -5   5      403.47      445.88      4.86 o 
   3  -5   5        5.99        3.80      0.38 o 
   4  -5   5       28.47       29.92      1.10 o 
   5  -5   5       53.90       54.04      1.76 o 
   6  -5   5      146.28      142.65      3.26 o 
   7  -5   5        1.96        2.88      0.65 o 
  -7  -4   5       37.09       43.85      1.46 o 
  -6  -4   5        3.66        2.62      0.70 o 
  -5  -4   5       69.84       58.16      1.36 o 
  -4  -4   5       41.29       36.99      0.86 o 
  -3  -4   5      276.57      292.94      3.20 o 
  -2  -4   5       65.79       56.81      0.97 o 
  -1  -4   5     1621.22     1581.83     13.93 o 
   0  -4   5       12.68       13.60      0.55 o 
   1  -4   5      237.34      245.17      2.44 o 
   2  -4   5       89.61       91.07      1.66 o 
   3  -4   5       53.38       51.40      1.18 o 
   4  -4   5       35.77       41.41      1.21 o 
   5  -4   5       80.53       91.23      2.04 o 
   6  -4   5       21.40       22.20      1.08 o 
   7  -4   5      230.18      248.84      4.73 o 
   8  -4   5       19.69       21.79      1.18 o 
  -7  -3   5        0.14       -0.21      0.42 o 
  -6  -3   5       68.17       62.94      1.45 o 
  -5  -3   5      166.57      160.66      2.44 o 
  -4  -3   5      173.37      153.63      1.98 o 
  -3  -3   5       31.16       34.63      0.86 o 
  -2  -3   5       14.28       16.29      0.56 o 
  -1  -3   5      167.55      155.68      1.69 o 
   0  -3   5      668.33      651.30      5.57 o 
   1  -3   5      534.71      518.12      5.21 o 
   2  -3   5      290.10      344.36      5.24 o 
   3  -3   5      367.88      348.58      5.05 o 
   4  -3   5      305.49      322.68      4.62 o 
   5  -3   5      181.73      157.89      2.68 o 
   6  -3   5      188.96      201.78      3.78 o 
   7  -3   5        7.54        7.36      0.77 o 
   8  -3   5       99.54      102.53      2.46 o 
  -8  -2   5        3.49        3.42      1.12 o 
  -7  -2   5        0.02       -0.18      0.38 o 
  -6  -2   5        1.61        1.90      0.43 o 
  -5  -2   5       33.72       31.12      0.92 o 
  -4  -2   5       17.67       17.13      0.70 o 
  -3  -2   5      204.84      181.25      2.46 o 
  -2  -2   5      143.26      164.64      1.79 o 
  -1  -2   5     1451.70     1506.89     11.53 o 
   1  -2   5      552.23      558.75      5.08 o 
   2  -2   5       88.48       86.75      1.22 o 
   3  -2   5       60.96       32.44      1.45 o 
   4  -2   5      393.43      352.20      4.83 o 
   5  -2   5       88.47       89.61      1.71 o 
   6  -2   5        1.80        2.57      0.38 o 
   7  -2   5        2.01        2.86      0.75 o 
   8  -2   5        1.87        1.32      0.46 o 
  -8  -1   5        0.17        0.42      0.71 o 
  -7  -1   5        0.96        0.93      0.43 o 
  -6  -1   5       27.61       22.91      0.93 o 
  -5  -1   5       60.15       57.20      1.20 o 
  -4  -1   5       24.85       28.33      0.79 o 
  -3  -1   5       23.18       18.67      0.55 o 
  -2  -1   5     1240.65     1328.07     10.99 o 
  -1  -1   5        0.51        0.34      0.22 o 
   0  -1   5      342.21      397.84      4.60 o 
   1  -1   5      111.08      116.16      1.45 o 
   2  -1   5       45.17       53.92      0.92 o 
   3  -1   5        0.05        0.27      0.14 o 
   4  -1   5      475.11      472.17      5.45 o 
   5  -1   5       39.48       31.44      0.79 o 
   6  -1   5       44.81       49.07      1.02 o 
   7  -1   5       37.20       35.13      1.01 o 
   8  -1   5       85.72       88.91      2.83 o 
  -8   0   5       35.05       33.21      1.45 o 
  -7   0   5       39.72       39.17      1.26 o 
  -6   0   5        1.58        1.43      0.53 o 
  -5   0   5       50.95       51.02      1.24 o 
  -4   0   5       59.61       61.62      1.50 o 
  -3   0   5        9.23        7.99      0.70 o 
  -2   0   5       50.83       49.20      0.84 o 
  -1   0   5       17.09       15.53      0.41 o 
   0   0   5      448.85      481.29      4.86 o 
   1   0   5        0.59        2.54      0.24 o 
   2   0   5      502.48      533.97      6.76 o 
   3   0   5      454.23      460.48      4.70 o 
   4   0   5        0.48        2.07      0.23 o 
   5   0   5      788.47      721.07      9.59 o 
   6   0   5       22.00       21.13      0.88 o 
   7   0   5        6.17        4.92      0.58 o 
   8   0   5        3.34        3.42      0.62 o 
  -8   1   5        3.09        3.92      0.70 o 
  -7   1   5        2.19        1.78      0.45 o 
  -6   1   5       42.24       43.44      1.28 o 
  -5   1   5       74.99       78.91      1.72 o 
  -4   1   5      176.67      187.75      2.60 o 
  -3   1   5       24.14       27.09      0.87 o 
  -2   1   5      151.26      145.06      1.95 o 
  -1   1   5        4.41        8.91      0.57 o 
   0   1   5      830.49      835.16     10.31 o 
   1   1   5      129.87      115.39      1.33 o 
   2   1   5       12.19        0.84      0.26 o 
   3   1   5      265.87      257.45      2.55 o 
   4   1   5      625.76      592.72      6.19 o 
   5   1   5        2.62        7.31      1.11 o 
   6   1   5       55.75       44.13      1.17 o 
   7   1   5       15.97       14.23      0.72 o 
  -8   2   5        7.57        8.92      0.75 o 
  -7   2   5       83.85       76.98      1.90 o 
  -6   2   5       49.11       45.35      1.36 o 
  -5   2   5      192.72      196.22      3.22 o 
  -4   2   5       25.00       27.85      0.94 o 
  -3   2   5      494.03      278.04      6.76 o 
  -2   2   5      380.82      460.42      4.65 o 
  -1   2   5      160.62      156.96      1.78 o 
   0   2   5        0.15       -0.03      0.08 o 
   1   2   5     1317.94     1394.97     11.89 o 
   3   2   5       11.85       19.20      0.47 o 
   4   2   5      101.75       82.38      1.28 o 
   5   2   5      347.89      347.75      5.05 o 
   6   2   5        0.39        0.72      0.29 o 
   7   2   5        0.05        0.31      0.29 o 
  -8   3   5       50.78       54.20      1.68 o 
  -7   3   5      111.76      113.97      2.43 o 
  -6   3   5      221.16      225.34      3.14 o 
  -5   3   5      211.22      210.35      3.43 o 
  -4   3   5        6.94        6.79      0.66 o 
  -3   3   5       36.60       36.11      0.81 o 
  -2   3   5      679.65      743.76      8.10 o 
  -1   3   5       95.23      156.78      1.79 o 
   0   3   5      301.86      354.45      3.27 o 
   1   3   5      814.48      853.70      7.53 o 
   2   3   5       40.71       45.63      0.97 o 
   3   3   5        6.53        7.38      0.51 o 
   4   3   5       78.98       70.08      2.51 o 
   5   3   5      104.90      104.43      1.73 o 
   6   3   5       14.65       13.19      1.08 o 
   7   3   5       18.06       19.75      0.84 o 
   8   3   5       16.87       21.88      1.93 o 
  -8   4   5        2.03        1.02      0.67 o 
  -7   4   5       51.22       53.69      1.33 o 
  -6   4   5      432.09      415.59      6.11 o 
  -5   4   5      104.67      102.92      2.49 o 
  -4   4   5        5.66        7.59      0.59 o 
  -3   4   5      133.04      138.38      2.02 o 
  -2   4   5       21.73       27.24      0.93 o 
  -1   4   5     4189.21     4346.46     35.96 o 
   0   4   5      189.74      189.24      1.92 o 
   1   4   5      176.55      289.71      2.75 o 
   2   4   5     1397.69     1466.79     15.59 o 
   3   4   5      153.03      150.57      2.26 o 
   4   4   5      653.15      637.26      7.12 o 
   5   4   5      845.46      778.17     10.36 o 
   6   4   5       35.01       41.77      1.34 o 
   7   4   5       58.49       62.77      1.60 o 
   8   4   5        9.92       10.47      0.76 o 
  -8   5   5       53.04       54.87      1.47 o 
  -7   5   5       30.25       34.71      1.31 o 
  -6   5   5       16.20       20.45      1.12 o 
  -5   5   5        4.06        3.23      0.49 o 
  -4   5   5      175.74      177.90      2.51 o 
  -3   5   5        4.43        4.48      0.38 o 
  -2   5   5      827.50      858.44     11.69 o 
  -1   5   5      813.40      941.57      8.21 o 
   0   5   5      796.82      803.74      7.01 o 
   1   5   5      693.81      763.49      6.16 o 
   2   5   5      142.03      134.36      1.93 o 
   4   5   5     1036.94      968.26     10.64 o 
   5   5   5       45.13       45.66      0.99 o 
   6   5   5      160.40      160.99      2.54 o 
   7   5   5      146.97      149.45      3.69 o 
   8   5   5       19.01       17.41      0.99 o 
  -7   6   5        0.51        0.07      0.41 o 
  -6   6   5        0.70        1.19      0.43 o 
  -5   6   5        9.52        7.79      0.69 o 
  -4   6   5        1.40        3.51      0.47 o 
  -3   6   5      829.33      818.14      9.14 o 
  -2   6   5       81.32      102.54      1.67 o 
  -1   6   5      291.41      279.42      3.07 o 
   0   6   5       85.74       69.42      0.90 o 
   1   6   5        3.56        2.06      0.21 o 
   2   6   5        0.75        2.54      0.44 o 
   3   6   5       58.72       45.74      1.27 o 
   4   6   5      721.70      712.09      8.14 o 
   5   6   5      376.38      358.59      4.53 o 
   6   6   5        2.41        1.93      0.40 o 
   7   6   5       19.35       21.58      0.88 o 
   8   6   5       48.92       50.21      1.87 o 
  -7   7   5        7.05        7.58      1.04 o 
  -6   7   5       10.24        8.77      0.80 o 
  -5   7   5        0.13       -0.06      0.33 o 
  -4   7   5      141.27      133.22      2.25 o 
  -3   7   5      102.87      103.05      1.60 o 
  -2   7   5      473.81      443.97      5.31 o 
  -1   7   5        3.79        3.52      0.33 o 
   0   7   5       11.76       13.59      0.51 o 
   1   7   5        1.66        1.81      0.23 o 
   2   7   5       95.93      122.38      1.51 o 
   3   7   5      116.91      117.97      1.97 o 
   4   7   5      122.49      113.91      1.96 o 
   5   7   5       82.12       83.17      1.64 o 
   6   7   5      130.50      127.41      2.22 o 
   7   7   5        4.46        5.47      0.89 o 
   8   7   5       28.14       29.34      1.51 o 
  -7   8   5       35.62       36.78      1.55 o 
  -6   8   5       32.29       33.55      1.39 o 
  -5   8   5        4.34        2.73      0.54 o 
  -4   8   5        0.49       -0.10      0.30 o 
  -3   8   5      536.41      502.03      5.43 o 
  -2   8   5      200.06      170.50      2.29 o 
  -1   8   5       80.10       71.34      1.12 o 
   0   8   5      241.32      257.96      3.83 o 
   1   8   5      172.72      169.95      1.80 o 
   2   8   5      191.06      175.86      2.09 o 
   3   8   5      329.69      316.26      4.21 o 
   4   8   5       12.36       15.84      0.82 o 
   5   8   5       17.67       19.87      0.95 o 
   6   8   5        3.61        2.48      0.50 o 
   7   8   5        5.19        5.90      1.37 o 
  -7   9   5       19.19       19.72      1.44 o 
  -6   9   5       26.44       24.46      1.93 o 
  -5   9   5       34.92       32.91      1.78 o 
  -4   9   5       60.15       61.13      1.52 o 
  -3   9   5      100.84       88.67      1.96 o 
  -2   9   5      276.84      252.23      3.15 o 
  -1   9   5        0.41        0.96      0.35 o 
   0   9   5        1.76        1.67      0.32 o 
   1   9   5      263.47      253.60      2.52 o 
   2   9   5       77.59       69.34      1.26 o 
   3   9   5        4.24        4.19      0.60 o 
   4   9   5      107.30      111.61      2.14 o 
   5   9   5       96.63      105.43      2.10 o 
   6   9   5        3.06        3.87      0.59 o 
   7   9   5        1.23        2.14      0.57 o 
  -6  10   5        0.02        0.17      0.51 o 
  -5  10   5      134.50      140.33      2.68 o 
  -4  10   5        1.93        0.81      0.36 o 
  -3  10   5        4.83        4.42      0.52 o 
  -2  10   5        7.27       11.49      0.65 o 
  -1  10   5      118.13      115.30      1.99 o 
   0  10   5       66.69       64.79      1.41 o 
   1  10   5      356.89      362.80      3.78 o 
   2  10   5       33.21       33.85      0.88 o 
   3  10   5      234.81      245.69      3.24 o 
   4  10   5       87.79       77.37      2.35 o 
   5  10   5      114.12      112.73      2.31 o 
   6  10   5      106.85      114.40      2.38 o 
   7  10   5        0.01        0.20      0.50 o 
  -6  11   5       47.63       57.10      2.03 o 
  -5  11   5       45.22       51.45      1.60 o 
  -4  11   5       68.88       72.91      1.91 o 
  -3  11   5      167.20      148.76      2.37 o 
  -2  11   5      153.46      139.33      2.21 o 
  -1  11   5       47.95       51.67      1.48 o 
   0  11   5      237.67      242.85      4.03 o 
   1  11   5       54.72       51.53      1.04 o 
   2  11   5      221.89      212.38      2.58 o 
   3  11   5       21.76       17.56      0.89 o 
   4  11   5      208.06      198.63      3.34 o 
   5  11   5       37.74       37.57      1.38 o 
   6  11   5        7.51        7.71      0.82 o 
  -5  12   5      101.91       95.51      2.30 o 
  -4  12   5       55.52       61.14      1.90 o 
  -3  12   5        1.12        0.86      0.42 o 
  -2  12   5       14.13       14.15      1.28 o 
  -1  12   5       60.59       61.61      1.69 o 
   0  12   5       41.31       40.71      1.41 o 
   1  12   5      147.12      141.11      3.50 o 
   2  12   5      133.64      132.07      1.94 o 
   3  12   5       37.84       40.25      1.24 o 
   4  12   5       25.40       21.34      1.22 o 
   5  12   5        0.04       -0.32      0.49 o 
   6  12   5        2.79        3.07      0.67 o 
  -5  13   5       47.67       39.01      1.55 o 
  -4  13   5       13.05       13.04      0.88 o 
  -3  13   5       11.70       13.98      1.51 o 
  -2  13   5      209.82      220.95      5.76 o 
  -1  13   5      152.57      152.64      3.00 o 
   0  13   5      116.05      112.99      2.49 o 
   1  13   5       25.58       26.00      1.86 o 
   2  13   5      108.03      115.05      2.02 o 
   3  13   5       23.80       22.28      1.97 o 
   4  13   5       13.79       12.77      1.36 o 
   5  13   5        0.01       -0.54      0.54 o 
  -4  14   5        5.18        4.76      1.14 o 
  -3  14   5       34.19       38.14      7.95 o 
  -2  14   5        3.89        3.26      1.74 o 
  -1  14   5      163.92      164.12      3.20 o 
   0  14   5      154.71      157.67      3.63 o 
   1  14   5       11.10       11.88      1.46 o 
   2  14   5        7.92        6.04      0.73 o 
   3  14   5        0.35        0.02      0.50 o 
   4  14   5        0.50        0.66      0.56 o 
   5  14   5       60.34       55.19      1.90 o 
  -3  15   5       85.86       89.76      3.28 o 
  -2  15   5       45.80       46.33      2.28 o 
  -1  15   5        0.31       -0.02      0.82 o 
   0  15   5        1.67        3.03      1.01 o 
   1  15   5       47.75       46.07      1.73 o 
   2  15   5        6.45        5.38      1.22 o 
   3  15   5        1.16        1.72      0.91 o 
   4  15   5      123.76      122.75      2.52 o 
  -2  16   5       21.04       19.56      2.12 o 
  -1  16   5        5.37        4.36      1.08 o 
   0  16   5        7.57        9.47      1.34 o 
   1  16   5       11.85       11.73      1.09 o 
   2  16   5        7.55        5.86      0.85 o 
  -2 -12   6        0.80        0.87      0.94 o 
  -1 -12   6        1.43       -0.72      0.79 o 
   0 -12   6       11.74       12.96      1.16 o 
   1 -12   6      125.81      129.36      3.70 o 
   2 -12   6       10.79       10.91      1.72 o 
  -3 -11   6        2.25        0.36      0.87 o 
  -2 -11   6        8.71        8.36      1.20 o 
  -1 -11   6        6.91        6.53      0.92 o 
   0 -11   6       33.01       30.74      1.27 o 
   1 -11   6        4.91        4.88      0.96 o 
   2 -11   6      240.16      246.69     10.47 o 
   3 -11   6        0.20        0.36      1.02 o 
   4 -11   6       66.38       65.63      3.52 o 
  -4 -10   6        0.91        0.63      0.60 o 
  -3 -10   6       13.48       11.96      1.31 o 
  -2 -10   6      147.14      148.33      3.11 o 
  -1 -10   6      110.20      120.48      2.71 o 
   0 -10   6       13.12       13.95      0.95 o 
   1 -10   6       22.45       22.62      1.51 o 
   2 -10   6      181.44      183.95      4.48 o 
   3 -10   6      156.78      165.49      7.21 o 
   4 -10   6        3.07        2.32      0.95 o 
   5 -10   6       13.35       15.38      1.51 o 
  -5  -9   6       10.87       14.51      1.15 o 
  -4  -9   6        2.09        2.67      0.62 o 
  -3  -9   6       63.57       65.14      1.51 o 
  -2  -9   6       22.59       24.92      1.29 o 
  -1  -9   6      108.01      114.05      2.05 o 
   0  -9   6      210.82      224.75      3.24 o 
   1  -9   6      455.80      470.48      7.33 o 
   2  -9   6        6.19        6.11      0.94 o 
   3  -9   6       27.69       29.26      1.21 o 
   4  -9   6       10.36       12.33      1.01 o 
   5  -9   6        1.35        0.35      0.64 o 
  -5  -8   6        1.28        1.32      0.91 o 
  -4  -8   6        0.45        0.66      0.40 o 
  -3  -8   6        4.77        4.22      0.56 o 
  -2  -8   6      167.19      167.07      2.71 o 
  -1  -8   6      110.16      100.01      1.83 o 
   0  -8   6      152.00      149.23      2.38 o 
   1  -8   6       41.10       39.02      1.28 o 
   2  -8   6        8.03        6.59      0.64 o 
   3  -8   6       31.28       29.66      1.26 o 
   4  -8   6      133.28      135.29      3.58 o 
   5  -8   6      121.73      118.79      3.38 o 
   6  -8   6       25.57       25.83      1.76 o 
  -6  -7   6       16.34       19.51      1.46 o 
  -5  -7   6       43.91       49.43      1.62 o 
  -4  -7   6       67.33       72.93      1.48 o 
  -3  -7   6       50.37       46.82      1.18 o 
  -2  -7   6       48.50       42.10      1.10 o 
  -1  -7   6      265.76      281.97      3.64 o 
   0  -7   6       15.22       17.79      0.87 o 
   1  -7   6       59.04       57.14      1.29 o 
   2  -7   6       16.71       12.15      0.76 o 
   3  -7   6       19.59       19.15      0.95 o 
   4  -7   6        0.09       -0.43      0.43 o 
   5  -7   6       84.75       85.64      2.95 o 
   6  -7   6      146.92      150.06      3.81 o 
  -6  -6   6        2.69        2.35      0.59 o 
  -5  -6   6        4.91        4.56      0.66 o 
  -4  -6   6      204.32      201.10      2.94 o 
  -3  -6   6      109.72      110.47      1.78 o 
  -2  -6   6        3.21        2.80      0.52 o 
  -1  -6   6      153.03      166.10      2.00 o 
   0  -6   6      160.21      176.25      2.52 o 
   1  -6   6       53.66       51.24      1.03 o 
   2  -6   6       12.27       14.34      0.71 o 
   3  -6   6       38.62       44.67      1.37 o 
   4  -6   6      124.10      120.94      2.59 o 
   5  -6   6       72.53       70.69      3.73 o 
   6  -6   6       30.08       29.18      1.50 o 
   7  -6   6       55.97       51.55      2.02 o 
  -7  -5   6       11.71       11.01      1.19 o 
  -6  -5   6      299.27      293.02      4.51 o 
  -5  -5   6        0.10        0.48      0.42 o 
  -4  -5   6       12.69       11.92      0.65 o 
  -3  -5   6       49.64       48.78      0.99 o 
  -2  -5   6      493.67      530.82      5.39 o 
  -1  -5   6       19.93       27.69      0.70 o 
   0  -5   6       51.17       46.08      0.99 o 
   1  -5   6      398.61      375.54      3.61 o 
   2  -5   6       47.44       33.81      0.90 o 
   3  -5   6       70.17       70.03      1.48 o 
   4  -5   6      337.78      321.16      4.97 o 
   5  -5   6        1.28        2.06      0.55 o 
   6  -5   6        6.15        5.44      1.38 o 
   7  -5   6        0.00       -0.36      0.44 o 
  -7  -4   6        4.42        2.06      0.61 o 
  -6  -4   6        8.99        9.68      0.75 o 
  -5  -4   6       42.33       42.51      1.26 o 
  -4  -4   6       57.99       58.20      1.37 o 
  -3  -4   6      589.32      597.36      6.59 o 
  -2  -4   6      716.92      705.60      6.24 o 
  -1  -4   6      215.18      194.10      2.11 o 
   0  -4   6       85.71       84.65      1.13 o 
   1  -4   6       17.02       12.39      0.50 o 
   2  -4   6      122.49      125.16      1.80 o 
   3  -4   6       48.64       49.31      1.38 o 
   4  -4   6       24.19       19.00      0.91 o 
   5  -4   6      119.10      115.80      2.36 o 
   6  -4   6        6.89        6.97      0.80 o 
   7  -4   6       10.49       12.71      1.03 o 
  -7  -3   6        5.92        6.80      0.99 o 
  -6  -3   6       41.32       38.87      1.18 o 
  -5  -3   6       19.31       21.09      0.91 o 
  -4  -3   6       56.28       64.16      1.19 o 
  -3  -3   6       75.79       75.61      1.34 o 
  -2  -3   6       41.92       47.85      0.89 o 
  -1  -3   6       66.68       54.28      0.89 o 
   0  -3   6       16.21       18.68      0.57 o 
   1  -3   6        0.92        1.02      0.26 o 
   2  -3   6      323.28      344.89      4.23 o 
   3  -3   6       88.34       68.11      2.44 o 
   4  -3   6        1.23        2.52      0.44 o 
   5  -3   6       65.39       57.40      2.46 o 
   6  -3   6        0.28       -0.12      0.61 o 
   7  -3   6        3.31        2.08      0.54 o 
   8  -3   6       53.82       57.34      1.83 o 
  -7  -2   6       10.32       11.19      0.85 o 
  -6  -2   6      188.46      179.77      3.07 o 
  -5  -2   6      175.00      170.06      2.65 o 
  -4  -2   6       61.82       59.14      1.08 o 
  -3  -2   6        0.34        0.27      0.23 o 
  -2  -2   6      236.14      247.39      2.82 o 
  -1  -2   6       42.99       47.64      0.79 o 
   0  -2   6      104.36      103.31      1.22 o 
   1  -2   6      165.32      167.70      1.86 o 
   2  -2   6      540.61      501.33      5.15 o 
   3  -2   6      671.43      634.52     10.97 o 
   4  -2   6        1.11        1.99      0.39 o 
   5  -2   6        1.28        1.77      0.46 o 
   6  -2   6        2.73        2.89      0.53 o 
   7  -2   6      171.60      174.91      3.42 o 
   8  -2   6      172.91      176.28      3.50 o 
  -7  -1   6       13.28       13.62      0.91 o 
  -6  -1   6       12.13       12.19      1.07 o 
  -5  -1   6       64.22       59.85      1.31 o 
  -4  -1   6      265.30      261.37      2.94 o 
  -3  -1   6       99.68      100.94      1.32 o 
  -2  -1   6      170.60      165.69      1.94 o 
  -1  -1   6      179.74      189.23      1.90 o 
   0  -1   6      954.88      993.04      8.72 o 
   1  -1   6      529.45      525.53      4.81 o 
   2  -1   6      571.40      587.79      5.86 o 
   3  -1   6       87.62       69.87      1.83 o 
   4  -1   6      218.33      215.17      3.25 o 
   5  -1   6       31.12       30.12      0.92 o 
   6  -1   6        0.64        1.15      0.34 o 
   7  -1   6       54.63       50.21      2.09 o 
   8  -1   6       71.20       76.35      2.70 o 
  -8   0   6        1.06        0.27      0.52 o 
  -7   0   6       14.55       14.16      0.90 o 
  -6   0   6      160.49      162.47      2.79 o 
  -5   0   6        8.27        7.00      0.59 o 
  -4   0   6       44.46       40.94      0.86 o 
  -3   0   6        0.02       -0.01      0.20 o 
  -2   0   6       24.74       13.07      0.50 o 
  -1   0   6      860.64      963.40      7.94 o 
   0   0   6      934.58     1021.39      9.04 o 
   1   0   6      419.92      481.44      4.38 o 
   2   0   6        5.74        5.44      0.35 o 
   3   0   6      445.53      465.63      6.37 o 
   4   0   6      110.82      106.44      1.68 o 
   5   0   6      112.41      101.18      1.64 o 
   6   0   6       18.23       20.81      0.86 o 
   7   0   6       41.20       48.75      1.53 o 
   8   0   6      233.00      252.06      6.12 o 
  -8   1   6       14.75       17.89      1.06 o 
  -7   1   6       31.00       29.60      1.31 o 
  -6   1   6        1.66        2.20      0.63 o 
  -5   1   6       88.55       94.58      2.03 o 
  -4   1   6       12.18       11.72      0.47 o 
  -3   1   6       51.76       37.72      0.90 o 
  -2   1   6        3.28        7.94      0.42 o 
  -1   1   6      158.41      165.75      1.77 o 
   0   1   6      300.10      317.76      3.74 o 
   1   1   6       47.71       44.01      1.08 o 
   2   1   6      490.40      509.85      5.81 o 
   3   1   6       52.40       77.18      1.88 o 
   4   1   6        3.83        2.87      0.33 o 
   5   1   6      379.76      345.29      5.30 o 
   6   1   6      301.03      287.28      4.70 o 
   7   1   6       42.46       44.48      1.34 o 
   8   1   6       17.88       17.27      1.05 o 
  -8   2   6       14.11       14.96      1.17 o 
  -7   2   6        0.58        1.49      0.49 o 
  -6   2   6      182.21      184.90      3.31 o 
  -5   2   6       74.22       79.45      1.81 o 
  -4   2   6      244.23      250.25      3.25 o 
  -3   2   6       39.94       30.62      1.17 o 
  -2   2   6      774.09      866.23      9.43 o 
  -1   2   6        2.55        5.86      0.32 o 
   0   2   6       95.59       77.64      1.27 o 
   1   2   6     1827.60     2019.16     18.87 o 
   2   2   6      398.10      411.26      5.40 o 
   3   2   6       38.44       53.45      1.19 o 
   4   2   6      855.41      878.26      9.63 o 
   5   2   6        2.76        1.99      0.39 o 
   6   2   6       93.05       85.52      1.89 o 
   7   2   6        0.49        0.53      0.37 o 
   8   2   6       29.49       25.47      1.05 o 
  -8   3   6       23.72       25.43      1.16 o 
  -7   3   6       86.37       76.21      3.11 o 
  -6   3   6       23.52       20.55      0.99 o 
  -5   3   6       52.76       51.69      2.02 o 
  -4   3   6      120.48      130.65      1.70 o 
  -3   3   6      488.72      509.87      6.89 o 
  -2   3   6      144.23      153.95      1.88 o 
  -1   3   6      857.80      857.59      6.90 o 
   0   3   6        2.17       -0.17      0.17 o 
   1   3   6     1393.31     1576.37     13.67 o 
   2   3   6       19.12        7.97      0.68 o 
   3   3   6      511.26      488.43     30.71 o 
   4   3   6        1.10        0.15      0.24 o 
   5   3   6       20.34       23.41      0.95 o 
   6   3   6        5.41        5.74      1.38 o 
   7   3   6       43.24       47.88      1.39 o 
   8   3   6       12.82       16.68      1.32 o 
  -8   4   6       21.01       24.95      1.36 o 
  -7   4   6       18.75       15.35      1.02 o 
  -6   4   6      130.20      141.05      2.78 o 
  -5   4   6      182.66      188.30      2.77 o 
  -4   4   6       92.82       87.72      1.58 o 
  -3   4   6      239.37      235.54      3.86 o 
  -2   4   6       98.10      120.89      1.81 o 
  -1   4   6      744.40      814.95      7.07 o 
   0   4   6      329.88      395.30      3.38 o 
   1   4   6     1025.71     1140.60     10.03 o 
   2   4   6     1342.08     1507.56     14.56 o 
   4   4   6      155.97      131.04      1.91 o 
   5   4   6      317.05      309.54      4.27 o 
   6   4   6       25.70       23.53      1.00 o 
   7   4   6       46.57       49.29      1.47 o 
   8   4   6       43.80       45.69      2.47 o 
  -7   5   6       13.79       10.33      0.72 o 
  -6   5   6       10.78       13.62      0.78 o 
  -5   5   6       76.10       76.54      1.55 o 
  -4   5   6        0.54        0.31      0.30 o 
  -3   5   6       47.07       51.32      0.99 o 
  -2   5   6        5.46        5.62      0.48 o 
  -1   5   6      450.90      450.19      4.14 o 
   0   5   6     1074.06     1229.81      9.10 o 
   1   5   6        2.22        5.81      0.30 o 
   2   5   6       16.83       18.92      0.85 o 
   3   5   6       36.29       37.39      3.45 o 
   4   5   6      407.11      380.78      4.62 o 
   5   5   6       35.58       33.41      0.94 o 
   6   5   6       44.93       44.31      1.12 o 
   7   5   6      127.12      142.59      2.26 o 
   8   5   6       26.77       23.42      1.48 o 
  -7   6   6        9.84       12.15      0.80 o 
  -6   6   6        0.52        0.53      0.40 o 
  -5   6   6       72.66       67.09      1.76 o 
  -4   6   6        0.42        0.58      0.56 o 
  -3   6   6        0.03        0.55      0.29 o 
  -2   6   6      676.02      680.25      6.83 o 
  -1   6   6        5.64        4.64      0.34 o 
   0   6   6      281.44      312.47      2.49 o 
   1   6   6      332.88      299.38      2.70 o 
   2   6   6      104.90       96.05      1.53 o 
   3   6   6       52.89       44.41      2.07 o 
   4   6   6       37.15       34.17      1.04 o 
   5   6   6       20.85       20.47      0.85 o 
   6   6   6       54.61       53.96      2.28 o 
   7   6   6       14.99       15.23      0.81 o 
   8   6   6       47.89       47.20      1.25 o 
  -7   7   6        2.79        2.18      0.48 o 
  -6   7   6       92.31       85.92      2.21 o 
  -5   7   6       35.14       36.31      1.32 o 
  -4   7   6      117.54      115.67      4.21 o 
  -3   7   6       27.63       21.45      0.91 o 
  -2   7   6       91.29       81.04      1.52 o 
  -1   7   6        0.17        1.95      0.26 o 
   0   7   6      106.77      100.98      1.16 o 
   1   7   6       12.04       18.16      0.71 o 
   2   7   6      777.84      790.27      7.97 o 
   3   7   6      160.09      163.58      3.37 o 
   4   7   6       20.57       21.92      0.85 o 
   5   7   6        4.72        3.66      0.47 o 
   6   7   6        5.55        5.93      0.61 o 
   7   7   6        0.60        1.28      0.45 o 
   8   7   6        4.74        4.30      0.60 o 
  -7   8   6       11.02        9.64      1.05 o 
  -6   8   6        2.73        3.30      0.61 o 
  -5   8   6        9.56        9.27      0.84 o 
  -4   8   6        0.40        0.18      0.37 o 
  -3   8   6       10.92       13.86      0.75 o 
  -2   8   6        6.11        3.93      0.44 o 
  -1   8   6      141.99      147.08      1.80 o 
   0   8   6      763.63      796.64      6.19 o 
   1   8   6        2.05        3.96      0.31 o 
   2   8   6        0.91        1.40      0.30 o 
   3   8   6      786.29      790.43      9.14 o 
   4   8   6      489.64      456.78      5.76 o 
   5   8   6       39.02       35.35      1.31 o 
   6   8   6       15.20       15.34      0.94 o 
   7   8   6       42.47       44.20      2.26 o 
  -7   9   6        0.13       -0.27      0.59 o 
  -6   9   6        7.13        9.98      0.99 o 
  -5   9   6        9.83        9.97      1.00 o 
  -4   9   6        4.19        2.87      0.54 o 
  -3   9   6      169.82      141.53      2.50 o 
  -2   9   6       48.10       58.56      1.78 o 
  -1   9   6        5.85        7.27      0.44 o 
   0   9   6       29.64       29.98      0.77 o 
   1   9   6     1532.57     1570.43     12.58 o 
   2   9   6      119.17      112.19      1.56 o 
   3   9   6        5.99        6.02      0.61 o 
   4   9   6      112.41       98.64      2.15 o 
   5   9   6        1.75        1.67      0.47 o 
   6   9   6       48.94       45.86      1.50 o 
   7   9   6       29.35       30.04      1.29 o 
  -6  10   6       14.36       14.57      1.17 o 
  -5  10   6        0.01       -0.39      0.39 o 
  -4  10   6       56.08       56.63      1.51 o 
  -3  10   6       11.52       13.27      1.04 o 
  -2  10   6        3.91        6.12      0.57 o 
  -1  10   6      126.11      112.50      1.74 o 
   0  10   6       28.48       27.40      1.52 o 
   1  10   6      116.87      117.49      1.49 o 
   2  10   6       39.33       36.01      0.88 o 
   3  10   6       31.96       27.89      1.11 o 
   4  10   6       17.14       13.57      0.89 o 
   5  10   6      105.31      109.07      2.26 o 
   6  10   6      132.33      126.61      2.79 o 
   7  10   6        2.61        2.83      0.89 o 
  -6  11   6        0.71        2.19      1.01 o 
  -5  11   6       43.89       47.47      1.92 o 
  -4  11   6      110.93      114.03      2.87 o 
  -3  11   6       90.79       98.98      2.06 o 
  -2  11   6       54.19       46.67      1.34 o 
  -1  11   6       12.33       13.25      0.87 o 
   0  11   6      242.64      234.86      3.91 o 
   1  11   6      451.36      420.15      4.41 o 
   2  11   6        0.16       -0.11      0.34 o 
   3  11   6       26.58       22.49      1.00 o 
   4  11   6        0.05       -0.43      0.43 o 
   5  11   6       10.13        9.76      0.87 o 
   6  11   6       27.95       30.39      1.72 o 
  -5  12   6       15.01       17.98      1.51 o 
  -4  12   6       18.80       19.45      1.11 o 
  -3  12   6      141.99      139.23      2.83 o 
  -2  12   6      252.97      242.67      5.44 o 
  -1  12   6       13.95       12.60      0.90 o 
   0  12   6       86.77       79.95      1.97 o 
   1  12   6       33.47       29.32      1.09 o 
   2  12   6       62.86       61.76      1.25 o 
   3  12   6       90.42       89.52      1.84 o 
   4  12   6       27.25       27.35      1.31 o 
   5  12   6        0.71       -0.47      0.47 o 
   6  12   6        4.56        5.13      1.16 o 
  -5  13   6       91.17       95.39      2.79 o 
  -4  13   6       14.37       15.87      1.07 o 
  -3  13   6        7.17        7.67      1.13 o 
  -2  13   6        1.96        0.34      1.35 o 
  -1  13   6        5.30        4.46      0.71 o 
   0  13   6        1.55        0.43      0.54 o 
   1  13   6      204.31      201.24      3.67 o 
   2  13   6       84.09       77.03      1.46 o 
   3  13   6       99.56       94.68      1.98 o 
   4  13   6       31.99       31.78      1.47 o 
   5  13   6        6.43        5.91      0.82 o 
  -4  14   6        8.20        8.66      1.32 o 
  -3  14   6       18.73       17.22      2.93 o 
  -2  14   6       14.49       17.21      1.55 o 
  -1  14   6       48.61       54.44      1.68 o 
   0  14   6      181.88      182.23      3.45 o 
   1  14   6        0.69        0.13      0.58 o 
   2  14   6       63.96       67.51      1.72 o 
   3  14   6       32.86       35.19      2.04 o 
   4  14   6        4.91        4.02      0.79 o 
   5  14   6        0.12        0.21      0.66 o 
  -3  15   6       86.15       83.37      3.16 o 
  -2  15   6        8.28        9.14      1.31 o 
  -1  15   6       27.15       29.47      1.86 o 
   0  15   6       89.51       85.89      7.91 o 
   1  15   6        1.03        1.37      0.66 o 
   2  15   6        1.47        1.03      0.83 o 
   3  15   6       32.42       35.40      1.93 o 
   4  15   6       14.16       13.42      1.02 o 
  -2  16   6        7.23        3.98      1.39 o 
  -1  16   6       23.16       22.08      1.75 o 
   0  16   6       11.32       10.40      1.35 o 
   1  16   6       86.19       94.28      4.34 o 
   2  16   6        3.92        3.83      1.15 o 
   0 -12   7       44.50       46.76      3.70 o 
  -2 -11   7      238.64      231.69      4.93 o 
  -1 -11   7       39.71       43.78      2.99 o 
   0 -11   7       76.97       76.75      2.06 o 
   1 -11   7      151.32      157.37      4.16 o 
   2 -11   7        4.91        6.43      1.61 o 
   3 -11   7        0.16        0.56      1.05 o 
  -3 -10   7      112.11      105.31      3.11 o 
  -2 -10   7        0.90        1.80      0.70 o 
  -1 -10   7        4.24        4.76      0.80 o 
   0 -10   7        0.07        0.67      0.59 o 
   1 -10   7        2.85        2.28      0.80 o 
   2 -10   7      147.99      163.10      4.98 o 
   3 -10   7       61.83       60.93      3.27 o 
   4 -10   7       23.63       23.68      1.44 o 
  -4  -9   7       53.26       51.27      1.59 o 
  -3  -9   7       41.55       47.29      1.79 o 
  -2  -9   7       14.38       17.39      1.72 o 
  -1  -9   7       10.65       13.71      1.10 o 
   0  -9   7      200.16      217.48      3.51 o 
   1  -9   7       21.41       22.37      1.57 o 
   2  -9   7       29.95       32.10      2.04 o 
   3  -9   7      157.68      159.46      3.59 o 
   4  -9   7       68.13       72.01      2.12 o 
   5  -9   7        8.03        5.87      1.03 o 
  -5  -8   7        9.97        9.07      0.94 o 
  -4  -8   7       26.86       31.48      1.12 o 
  -3  -8   7       11.62       14.32      0.85 o 
  -2  -8   7       59.91       58.85      1.78 o 
  -1  -8   7        1.60        1.26      0.54 o 
   0  -8   7        0.54        0.78      0.49 o 
   1  -8   7      249.38      242.23      5.21 o 
   2  -8   7      139.08      136.13      2.90 o 
   3  -8   7       29.94       31.00      1.20 o 
   4  -8   7        8.18        4.61      0.91 o 
   5  -8   7        3.80        3.50      1.04 o 
  -5  -7   7       29.96       31.69      1.51 o 
  -4  -7   7        0.18        0.09      0.37 o 
  -3  -7   7      154.83      157.17      2.69 o 
  -2  -7   7      201.83      198.31      3.02 o 
  -1  -7   7        2.14        3.12      0.46 o 
   0  -7   7      115.24      107.88      1.92 o 
   1  -7   7       32.12       28.39      1.14 o 
   2  -7   7      241.44      240.17      3.60 o 
   3  -7   7      163.29      168.95      3.37 o 
   4  -7   7        5.74        6.07      1.02 o 
   5  -7   7       19.81       19.94      1.50 o 
   6  -7   7       24.20       21.96      1.59 o 
  -6  -6   7       23.89       26.73      1.40 o 
  -5  -6   7        0.01        0.21      0.49 o 
  -4  -6   7        0.14        0.09      0.37 o 
  -3  -6   7      337.66      334.73      3.90 o 
  -2  -6   7      111.84      110.83      1.82 o 
  -1  -6   7      316.53      314.27      3.94 o 
   0  -6   7        0.09       -0.05      0.32 o 
   1  -6   7       78.83       99.50      1.54 o 
   2  -6   7       72.96       71.93      1.62 o 
   3  -6   7      113.57      116.17      2.17 o 
   4  -6   7      141.84      143.61      3.00 o 
   5  -6   7       20.16       18.23      1.36 o 
   6  -6   7       17.23       20.05      1.45 o 
  -6  -5   7        0.03        0.65      0.64 o 
  -5  -5   7        5.27        5.55      0.70 o 
  -4  -5   7       33.19       32.79      1.05 o 
  -3  -5   7        0.29        0.55      0.31 o 
  -2  -5   7        0.83       -0.11      0.30 o 
  -1  -5   7       20.48       21.02      0.67 o 
   0  -5   7      121.54      138.36      2.12 o 
   1  -5   7      296.59      350.77      3.69 o 
   2  -5   7        2.95        3.94      0.47 o 
   3  -5   7       15.51       15.25      0.82 o 
   4  -5   7        1.63        0.11      0.41 o 
   5  -5   7       10.82       10.98      0.90 o 
   6  -5   7       92.34       93.30      2.68 o 
   7  -5   7       55.65       59.36      2.14 o 
  -7  -4   7       58.08       62.72      2.31 o 
  -6  -4   7       35.78       33.60      1.67 o 
  -5  -4   7        0.11        0.50      0.39 o 
  -4  -4   7        2.16        2.55      0.39 o 
  -3  -4   7        0.09       -0.20      0.27 o 
  -2  -4   7       38.70       37.83      0.93 o 
  -1  -4   7      241.95      254.24      2.66 o 
   0  -4   7      540.48      506.65      5.07 o 
   1  -4   7        9.46       12.15      0.52 o 
   2  -4   7       64.55       72.59      1.49 o 
   3  -4   7       19.44       17.33      0.81 o 
   4  -4   7       40.47       34.46      1.77 o 
   5  -4   7       63.82       66.74      1.78 o 
   6  -4   7        0.22        0.97      0.91 o 
   7  -4   7       38.49       40.17      1.65 o 
  -7  -3   7       36.75       38.34      1.49 o 
  -6  -3   7        5.14        7.10      0.76 o 
  -5  -3   7        0.16        0.20      0.38 o 
  -4  -3   7       51.11       49.65      1.08 o 
  -3  -3   7      162.70      157.95      1.96 o 
  -2  -3   7     1246.75     1228.10     11.22 o 
  -1  -3   7        6.49        5.38      0.37 o 
   0  -3   7      100.84      104.82      1.58 o 
   1  -3   7       65.53       63.83      1.06 o 
   2  -3   7       25.06       24.11      0.91 o 
   3  -3   7      135.81      142.93      2.66 o 
   4  -3   7       86.48       83.63      1.89 o 
   5  -3   7        2.96        2.75      0.59 o 
   6  -3   7       19.01       17.96      0.97 o 
   7  -3   7       10.23       10.14      0.92 o 
  -7  -2   7        4.32        1.57      0.54 o 
  -6  -2   7       23.45       17.73      1.03 o 
  -5  -2   7       98.56       96.25      1.83 o 
  -4  -2   7       21.03       20.55      1.13 o 
  -3  -2   7      744.47      762.21      6.78 o 
  -2  -2   7      337.51      313.82      3.14 o 
  -1  -2   7       90.55       83.98      1.14 o 
   0  -2   7       41.39       41.63      0.88 o 
   1  -2   7       22.71       21.68      0.64 o 
   2  -2   7      151.17      136.79      2.08 o 
   3  -2   7     1020.29     1021.53     12.91 o 
   4  -2   7      312.01      286.84      7.61 o 
   5  -2   7      282.72      286.37      4.36 o 
   6  -2   7      154.39      154.54      2.81 o 
   7  -2   7      162.21      165.18      3.43 o 
   8  -2   7        0.02       -0.37      0.45 o 
  -7  -1   7        1.72        2.07      0.53 o 
  -6  -1   7       97.07       99.61      2.17 o 
  -5  -1   7       46.72       39.83      1.25 o 
  -4  -1   7      225.23      214.26      2.60 o 
  -3  -1   7        0.03       -0.10      0.20 o 
  -2  -1   7      255.44      246.43      2.79 o 
  -1  -1   7      166.55      157.57      1.71 o 
   0  -1   7      186.29      213.74      2.27 o 
   1  -1   7       40.75       41.25      0.79 o 
   2  -1   7      336.94      331.73      4.21 o 
   3  -1   7      329.16      302.78      4.40 o 
   4  -1   7     1291.06     1242.33     15.42 o 
   5  -1   7       34.46       35.26      1.54 o 
   6  -1   7       15.38       16.51      0.80 o 
   7  -1   7        6.38        7.93      0.71 o 
   8  -1   7        0.04        0.31      0.41 o 
  -7   0   7       23.35       25.64      1.20 o 
  -6   0   7      100.86       94.02      2.05 o 
  -5   0   7      198.87      196.51      3.14 o 
  -4   0   7        4.51        4.26      0.36 o 
  -3   0   7      539.81      567.97      5.15 o 
  -2   0   7        3.89        1.73      0.27 o 
  -1   0   7       63.80       66.58      0.92 o 
   0   0   7       93.78       95.13      0.99 o 
   1   0   7      522.91      544.21      4.98 o 
   2   0   7      113.20      102.78      1.85 o 
   3   0   7      759.68      679.95     44.13 o 
   4   0   7       42.19       36.96      1.05 o 
   5   0   7      156.90      154.41      2.35 o 
   6   0   7       40.47       40.05      1.04 o 
   7   0   7       34.32       29.73      1.38 o 
   8   0   7      130.59      130.54      2.68 o 
  -7   1   7        2.07        1.36      0.48 o 
  -6   1   7       35.31       35.52      1.24 o 
  -5   1   7       20.16       20.80      1.16 o 
  -4   1   7      308.19      319.00      4.14 o 
  -3   1   7        0.63        0.41      0.31 o 
  -2   1   7       13.23       17.23      0.82 o 
  -1   1   7       88.53      123.76      1.47 o 
   0   1   7      321.53      347.41      2.90 o 
   1   1   7       79.97       91.77      1.31 o 
   2   1   7      179.40      219.21      3.11 o 
   3   1   7        4.26        3.01      0.44 o 
   4   1   7      246.22      262.96      4.25 o 
   5   1   7       20.06       16.39      0.72 o 
   6   1   7       22.99       29.08      0.87 o 
   7   1   7        5.52        6.67      0.52 o 
   8   1   7       45.40       56.32      1.47 o 
  -7   2   7        1.64        3.26      0.56 o 
  -6   2   7      270.23      265.65      4.46 o 
  -5   2   7        2.20        2.03      0.54 o 
  -4   2   7       58.34       61.52      1.27 o 
  -3   2   7      152.13      178.10      2.25 o 
  -2   2   7      205.11      243.11      2.81 o 
  -1   2   7       49.61       63.37      0.93 o 
   0   2   7      352.10      367.15      3.23 o 
   1   2   7       22.86       28.18      0.61 o 
   2   2   7       21.22       19.84      0.58 o 
   3   2   7      144.20       61.30      2.79 o 
   4   2   7     1671.56     1536.83     16.48 o 
   5   2   7       36.61       32.14      0.87 o 
   6   2   7       52.33       51.21      1.11 o 
   7   2   7       21.31       24.57      0.81 o 
   8   2   7       16.86       16.05      0.94 o 
  -7   3   7        3.82        3.61      0.61 o 
  -6   3   7       79.18       79.61      2.01 o 
  -5   3   7       23.14       21.61      1.98 o 
  -4   3   7       57.97       60.62      1.55 o 
  -3   3   7        1.27        2.49      0.48 o 
  -2   3   7      420.26      413.44      3.92 o 
  -1   3   7       40.55       45.80      0.70 o 
   0   3   7      182.45      242.51      2.26 o 
   1   3   7      468.13      475.09      4.08 o 
   2   3   7      644.20      592.78      5.98 o 
   4   3   7      428.07      430.61      5.18 o 
   5   3   7      173.86      144.53      2.17 o 
   6   3   7       15.91       16.73      0.66 o 
   7   3   7        0.46        0.36      0.30 o 
   8   3   7       43.09       45.28      1.77 o 
  -7   4   7        0.06        0.33      0.45 o 
  -6   4   7       26.42       24.43      1.13 o 
  -5   4   7       13.92       12.37      0.85 o 
  -4   4   7      163.96      166.53      2.98 o 
  -3   4   7      211.65      226.41      3.06 o 
  -2   4   7        4.30        3.94      0.33 o 
  -1   4   7      131.04      123.16      1.44 o 
   0   4   7      423.17      391.98      3.43 o 
   1   4   7       85.23       71.55      0.82 o 
   2   4   7       80.47       90.37      1.20 o 
   3   4   7        0.00        0.32      0.15 o 
   4   4   7        0.32        0.27      0.45 o 
   5   4   7       65.43       67.57      1.58 o 
   6   4   7        0.72        1.57      0.33 o 
   7   4   7        0.52        0.39      0.33 o 
   8   4   7       29.06       29.74      1.43 o 
  -7   5   7      180.86      178.85      3.55 o 
  -6   5   7       12.78       15.80      1.27 o 
  -5   5   7        4.26        3.96      0.57 o 
  -4   5   7      285.86      275.16      4.37 o 
  -3   5   7       29.83       32.46      0.93 o 
  -2   5   7      177.32      167.21      2.11 o 
  -1   5   7        0.24        0.80      0.28 o 
   0   5   7      148.12      156.33      1.42 o 
   1   5   7      518.13      582.75      4.97 o 
   2   5   7       63.44       62.31      1.00 o 
   3   5   7       17.08       19.71      1.20 o 
   4   5   7        8.65        6.18      0.52 o 
   5   5   7        7.67        6.44      0.50 o 
   6   5   7       42.75       41.04      1.26 o 
   7   5   7       56.88       55.25      1.29 o 
   8   5   7        0.20        0.05      0.36 o 
  -7   6   7        6.79        7.08      0.81 o 
  -6   6   7        4.33        4.88      0.64 o 
  -5   6   7       13.92       14.03      0.79 o 
  -4   6   7       64.69       61.19      1.39 o 
  -3   6   7     1086.39     1057.46     10.37 o 
  -2   6   7      475.49      521.83      4.80 o 
  -1   6   7       55.77       48.05      0.71 o 
   0   6   7       27.91       28.85      0.53 o 
   1   6   7      213.50      192.65      1.80 o 
   2   6   7      318.56      358.44      3.92 o 
   3   6   7      300.83      298.17      4.46 o 
   4   6   7        0.73        0.67      0.33 o 
   5   6   7      176.49      172.56      2.90 o 
   6   6   7       31.15       34.93      1.11 o 
   7   6   7        0.62        0.89      0.43 o 
   8   6   7        4.29        2.63      0.50 o 
  -7   7   7        2.33        2.50      0.62 o 
  -6   7   7        0.37        0.78      0.39 o 
  -5   7   7       65.34       67.56      2.37 o 
  -4   7   7      373.06      338.38      4.49 o 
  -3   7   7      111.21       86.93      1.48 o 
  -2   7   7      991.45      987.72      9.74 o 
  -1   7   7      843.86      889.75      7.88 o 
   0   7   7      437.02      426.16      3.16 o 
   1   7   7      153.31      144.36      1.57 o 
   2   7   7      658.32      630.82      6.51 o 
   3   7   7       86.55       74.55      1.53 o 
   4   7   7       62.75       61.13      1.49 o 
   5   7   7       75.78       82.05      1.84 o 
   6   7   7       97.85       98.83      2.10 o 
   7   7   7       20.36       18.92      1.28 o 
   8   7   7        0.00        0.04      0.61 o 
  -7   8   7        6.92        8.08      1.23 o 
  -6   8   7       15.19       15.94      1.02 o 
  -5   8   7      175.58      170.01      2.87 o 
  -4   8   7       48.08       50.57      1.58 o 
  -3   8   7      116.99      105.29      1.72 o 
  -2   8   7       24.74       17.81      0.88 o 
  -1   8   7       42.22       43.02      0.85 o 
   0   8   7       83.60       74.95      1.32 o 
   1   8   7      302.05      278.67      2.87 o 
   2   8   7        6.06        7.27      0.81 o 
   3   8   7     1258.80     1307.65     14.49 o 
   4   8   7      180.06      202.85      3.08 o 
   5   8   7        0.66        0.42      0.40 o 
   6   8   7       69.37       69.83      1.79 o 
   7   8   7       15.04       17.84      1.45 o 
  -6   9   7       89.85      105.58      2.26 o 
  -5   9   7       53.69       54.44      1.79 o 
  -4   9   7       14.35       20.33      1.19 o 
  -3   9   7      215.58      186.79      2.94 o 
  -2   9   7       41.43       35.40      1.24 o 
  -1   9   7        5.51        5.73      0.46 o 
   0   9   7      958.22      944.12      7.84 o 
   1   9   7       50.16       37.00      0.76 o 
   2   9   7      176.21      183.16      2.18 o 
   3   9   7      191.12      171.17      2.78 o 
   4   9   7      747.76      703.78      8.48 o 
   5   9   7       64.07       65.00      1.77 o 
   6   9   7       17.00       15.93      1.03 o 
   7   9   7       34.46       32.03      1.35 o 
  -6  10   7        4.02        5.18      0.68 o 
  -5  10   7       92.59       91.63      3.58 o 
  -4  10   7        0.28        0.26      0.43 o 
  -3  10   7       52.77       51.84      1.41 o 
  -2  10   7        0.03       -0.03      0.28 o 
  -1  10   7        4.89        3.62      0.55 o 
   0  10   7      146.18      134.45      2.15 o 
   1  10   7      244.96      228.46      2.39 o 
   2  10   7        3.95        5.24      0.45 o 
   3  10   7      129.42      115.64      1.96 o 
   4  10   7        5.49        5.69      0.65 o 
   5  10   7        0.03       -0.46      0.46 o 
   6  10   7        9.36        9.21      1.02 o 
   7  10   7       10.70       10.26      0.94 o 
  -6  11   7        4.40        3.20      0.74 o 
  -5  11   7       21.27       23.47      1.82 o 
  -4  11   7        7.18        6.45      0.78 o 
  -3  11   7        0.00       -0.32      0.37 o 
  -2  11   7       42.67       49.44      1.35 o 
  -1  11   7       20.93       20.73      1.02 o 
   0  11   7        1.41        0.35      0.38 o 
   1  11   7        6.15        7.37      0.53 o 
   2  11   7      120.66      121.84      1.99 o 
   3  11   7       21.09       20.40      1.04 o 
   4  11   7       10.82       12.83      0.93 o 
   5  11   7       18.69       19.53      1.22 o 
   6  11   7        7.74        8.28      1.05 o 
  -5  12   7        2.02        1.05      0.62 o 
  -4  12   7        2.58        2.80      0.58 o 
  -3  12   7       95.41       92.45      2.07 o 
  -2  12   7       22.47       23.68      1.54 o 
  -1  12   7      106.87      101.30      2.64 o 
   0  12   7       23.85       25.29      0.99 o 
   1  12   7      107.58      104.05      2.33 o 
   2  12   7        6.71        4.72      0.48 o 
   3  12   7        0.60        0.29      0.44 o 
   4  12   7       53.69       56.68      1.69 o 
   5  12   7       21.49       22.71      2.07 o 
   6  12   7       10.76        9.61      1.10 o 
  -5  13   7        0.33       -0.58      0.58 o 
  -4  13   7        6.13        5.47      0.75 o 
  -3  13   7       72.58       76.89      4.43 o 
  -2  13   7       20.44       18.55      1.51 o 
  -1  13   7       33.02       38.46      2.66 o 
   0  13   7       15.58       15.95      0.89 o 
   1  13   7        9.00       10.38      1.54 o 
   2  13   7        8.21        7.13      0.58 o 
   3  13   7        4.40        6.91      0.83 o 
   4  13   7       44.57       40.28      1.96 o 
   5  13   7        8.69        8.79      1.49 o 
  -4  14   7       11.59       11.71      2.30 o 
  -3  14   7       44.16       39.90      2.13 o 
  -2  14   7       91.65       92.03      9.21 o 
  -1  14   7        0.10        0.41      0.57 o 
   0  14   7       87.03       91.52      1.91 o 
   1  14   7       28.81       27.03      1.32 o 
   2  14   7       13.50       16.97      1.13 o 
   3  14   7       50.91       46.20      1.46 o 
   4  14   7        9.38        7.86      1.02 o 
   5  14   7       42.30       44.82      1.92 o 
  -3  15   7        0.01       -1.49      1.49 o 
  -2  15   7      123.09      126.31      3.86 o 
  -1  15   7      146.42      146.75      4.02 o 
   0  15   7        2.56        3.44      0.75 o 
   1  15   7        3.68        5.87      0.86 o 
   2  15   7        0.31       -0.09      0.55 o 
   3  15   7        0.11       -0.72      0.80 o 
   4  15   7       59.13       62.67      1.77 o 
  -2  16   7       15.40       16.31      2.01 o 
  -1  16   7       81.22       76.21      3.08 o 
   0  16   7       10.14        7.28      0.94 o 
   1  16   7       17.92       14.35      1.51 o 
   2  16   7       10.95       11.71      2.38 o 
  -1 -11   8        0.04        0.20      0.94 o 
   0 -11   8        1.87        1.30      1.37 o 
   1 -11   8       89.51       93.83      3.13 o 
   2 -11   8       35.46       39.35      2.33 o 
  -3 -10   8       21.42       21.58      3.27 o 
  -2 -10   8       40.73       46.12      2.13 o 
  -1 -10   8        8.34        8.60      1.05 o 
   0 -10   8      174.22      179.86      3.45 o 
   1 -10   8       13.12       12.28      2.03 o 
   2 -10   8       67.35       71.15      2.71 o 
   3 -10   8        0.69       -0.91      0.91 o 
  -4  -9   8        0.58        0.90      0.83 o 
  -3  -9   8       34.32       30.88      1.88 o 
  -2  -9   8        8.43        6.30      0.87 o 
  -1  -9   8       44.17       42.39      1.66 o 
   0  -9   8        4.15        3.57      0.71 o 
   1  -9   8       57.60       53.20      2.20 o 
   2  -9   8       29.90       30.38      2.52 o 
   3  -9   8       61.26       61.44      2.47 o 
   4  -9   8        2.46        4.11      0.77 o 
  -4  -8   8       26.42       23.32      1.23 o 
  -3  -8   8       40.27       40.68      1.74 o 
  -2  -8   8      172.48      178.12      3.40 o 
  -1  -8   8       21.14       24.04      2.41 o 
   0  -8   8       79.31       74.44      1.96 o 
   1  -8   8       19.58       17.29      1.57 o 
   2  -8   8       16.76       16.26      1.42 o 
   3  -8   8        6.51        9.04      0.83 o 
   4  -8   8        8.90        7.63      0.88 o 
   5  -8   8        9.15        9.35      1.35 o 
  -5  -7   8        7.99        9.09      1.03 o 
  -4  -7   8        2.16        1.27      0.45 o 
  -3  -7   8        5.40        5.31      0.58 o 
  -2  -7   8      234.16      239.95      4.03 o 
  -1  -7   8      330.93      339.77      4.65 o 
   0  -7   8       39.05       37.17      1.22 o 
   1  -7   8        1.18        1.47      0.66 o 
   2  -7   8        1.95        2.02      0.86 o 
   3  -7   8       49.41       53.07      1.55 o 
   4  -7   8       88.09       89.64      2.42 o 
   5  -7   8       20.21       20.07      2.96 o 
   6  -7   8       40.76       39.39      2.22 o 
  -5  -6   8        0.53       -0.12      0.51 o 
  -4  -6   8       12.42       12.12      0.74 o 
  -3  -6   8      380.10      374.43      4.33 o 
  -2  -6   8       25.18       25.00      1.05 o 
  -1  -6   8       26.47       24.00      1.44 o 
   0  -6   8        0.00        0.01      0.35 o 
   1  -6   8       24.58       24.67      1.08 o 
   2  -6   8       25.35       24.53      1.28 o 
   3  -6   8      242.35      244.59      3.69 o 
   4  -6   8       70.89       81.03      2.86 o 
   5  -6   8       78.49       73.81      4.16 o 
   6  -6   8       10.21       10.32      1.15 o 
  -6  -5   8        2.24        2.13      0.62 o 
  -5  -5   8       52.38       54.33      1.87 o 
  -4  -5   8      125.66      125.33      1.83 o 
  -3  -5   8       60.08       60.74      1.32 o 
  -2  -5   8        4.09        4.30      0.48 o 
  -1  -5   8        0.79        1.69      0.39 o 
   0  -5   8        1.85        1.87      0.42 o 
   1  -5   8       12.19        6.39      0.76 o 
   2  -5   8       44.03       49.00      1.32 o 
   3  -5   8       13.42       12.59      0.80 o 
   4  -5   8      107.03      114.21      2.60 o 
   5  -5   8      154.41      158.53      4.19 o 
   6  -5   8       46.21       47.73      2.54 o 
  -6  -4   8       14.91       12.96      0.98 o 
  -5  -4   8      141.08      143.81      2.78 o 
  -4  -4   8       85.30       91.31      1.78 o 
  -3  -4   8       60.45       61.55      1.17 o 
  -2  -4   8      217.64      211.55      2.67 o 
  -1  -4   8        7.07        7.97      0.50 o 
   0  -4   8       21.30       13.98      0.71 o 
   1  -4   8       73.67       76.34      1.36 o 
   2  -4   8       18.06       27.18      1.13 o 
   3  -4   8      113.57      114.10      2.17 o 
   4  -4   8      263.66      250.50      4.23 o 
   5  -4   8       35.91       36.24      1.40 o 
   6  -4   8      174.30      170.44      3.90 o 
   7  -4   8      118.57      120.15      3.16 o 
  -6  -3   8        9.32        9.45      1.33 o 
  -5  -3   8        0.23       -0.21      0.37 o 
  -4  -3   8       24.27       26.06      0.87 o 
  -3  -3   8        9.04        7.00      0.48 o 
  -2  -3   8      119.65      113.65      1.56 o 
  -1  -3   8        4.60        5.34      0.39 o 
   0  -3   8      107.40      102.25      1.64 o 
   1  -3   8      432.59      385.97      4.25 o 
   2  -3   8      285.23      278.25      3.74 o 
   3  -3   8      202.09      199.73      2.93 o 
   4  -3   8       94.05       86.71      2.04 o 
   5  -3   8        0.23       -0.13      0.37 o 
   6  -3   8       15.91       17.03      1.05 o 
   7  -3   8       50.27       55.80      2.49 o 
  -7  -2   8       10.85       10.72      0.94 o 
  -6  -2   8       64.62       67.15      1.85 o 
  -5  -2   8        4.43        6.34      0.60 o 
  -4  -2   8        0.20        0.50      0.29 o 
  -3  -2   8      117.88      117.58      1.63 o 
  -2  -2   8      209.29      194.14      2.23 o 
  -1  -2   8      341.42      340.13      3.51 o 
   0  -2   8      221.36      227.26      2.54 o 
   1  -2   8      209.07      206.27      2.53 o 
   2  -2   8        1.23        0.97      0.33 o 
   3  -2   8      120.68      123.75      2.42 o 
   4  -2   8       37.84       40.02      1.84 o 
   5  -2   8       35.40       34.60      1.34 o 
   6  -2   8       85.05       86.47      3.53 o 
   7  -2   8        0.20       -0.40      0.40 o 
  -7  -1   8       61.76       60.12      1.78 o 
  -6  -1   8        1.18        1.75      0.53 o 
  -5  -1   8       18.99       17.63      0.99 o 
  -4  -1   8        4.30        4.18      0.40 o 
  -3  -1   8        0.55        1.41      0.29 o 
  -2  -1   8      152.76      157.96      2.02 o 
  -1  -1   8      123.54      125.03      1.50 o 
   0  -1   8      126.01      136.14      1.56 o 
   1  -1   8       75.51       77.10      1.34 o 
   2  -1   8       36.81       41.03      1.02 o 
   3  -1   8      275.19      266.69      4.11 o 
   4  -1   8       25.75       26.31      1.02 o 
   5  -1   8       10.59       12.66      0.80 o 
   6  -1   8       56.50       66.59      1.67 o 
   7  -1   8       58.55       64.15      1.68 o 
   8  -1   8       60.73       61.07      1.86 o 
  -7   0   8       64.61       65.95      2.10 o 
  -6   0   8       10.29       10.02      0.83 o 
  -5   0   8       10.13       10.07      0.76 o 
  -4   0   8       18.41       18.35      0.80 o 
  -3   0   8       54.55       64.13      1.07 o 
  -2   0   8      268.30      293.16      3.16 o 
  -1   0   8       65.56       64.16      0.95 o 
   0   0   8       49.65       64.56      1.03 o 
   1   0   8     1097.64     1061.92     10.21 o 
   2   0   8       84.25       64.53      1.40 o 
   3   0   8        9.63       10.50      1.09 o 
   4   0   8      439.78      430.64      6.00 o 
   5   0   8       35.74       39.58      2.22 o 
   6   0   8       30.00       33.94      1.12 o 
   7   0   8       20.28       21.65      0.96 o 
   8   0   8       38.50       49.38      1.57 o 
  -7   1   8       31.48       29.46      1.28 o 
  -6   1   8       87.77       89.64      2.06 o 
  -5   1   8        0.22        0.53      0.37 o 
  -4   1   8        0.42        0.37      0.32 o 
  -3   1   8      185.77      198.98      2.55 o 
  -2   1   8        9.71       11.18      0.55 o 
  -1   1   8     1006.03     1001.14      8.93 o 
   0   1   8     1053.30     1105.33      7.97 o 
   1   1   8      193.85      223.27      2.56 o 
   2   1   8      479.50      486.52      6.34 o 
   3   1   8      327.32      305.95      4.51 o 
   4   1   8       25.44       26.14      0.87 o 
   5   1   8       27.94       27.08      1.25 o 
   6   1   8       12.08       10.93      0.74 o 
   7   1   8      122.52      117.20      2.10 o 
   8   1   8        4.00        3.23      0.90 o 
  -7   2   8        0.05        0.69      0.50 o 
  -6   2   8        0.37       -0.10      0.41 o 
  -5   2   8        0.38        0.33      0.40 o 
  -4   2   8       25.26       26.46      0.95 o 
  -3   2   8      176.60      179.57      2.34 o 
  -2   2   8      376.60      379.73      4.16 o 
  -1   2   8       37.42       37.01      0.81 o 
   0   2   8      548.29      592.59      5.02 o 
   1   2   8       33.75       49.48      0.75 o 
   2   2   8      253.24      246.69      8.09 o 
   3   2   8      109.81      101.58      1.75 o 
   4   2   8        1.31        0.34      0.32 o 
   5   2   8       19.47       18.52      0.78 o 
   6   2   8       44.83       45.27      1.15 o 
   7   2   8      431.05      449.99      5.67 o 
   8   2   8       33.79       38.07      1.14 o 
  -7   3   8        1.70        0.79      0.53 o 
  -6   3   8        3.92        4.21      0.90 o 
  -5   3   8      110.73      114.20      2.47 o 
  -4   3   8        0.50        0.22      0.54 o 
  -3   3   8        7.84        5.64      0.49 o 
  -2   3   8        3.06        1.60      0.19 o 
  -1   3   8      366.53      430.39      4.12 o 
   0   3   8      163.65      205.88      2.03 o 
   1   3   8       51.49       58.14      0.85 o 
   2   3   8        2.73        2.39      0.32 o 
   3   3   8      120.99      100.69      7.65 o 
   4   3   8      742.68      678.92      7.85 o 
   5   3   8      608.53      565.37      6.72 o 
   6   3   8      120.35      129.35      2.17 o 
   7   3   8       43.24       41.33      1.13 o 
   8   3   8       82.49       81.68      2.90 o 
  -7   4   8        3.36        5.10      0.74 o 
  -6   4   8        1.47        1.36      0.59 o 
  -5   4   8       28.86       28.01      1.20 o 
  -4   4   8      319.24      323.05      5.02 o 
  -3   4   8       31.36       25.17      0.85 o 
  -2   4   8       73.44       66.39      0.96 o 
  -1   4   8        2.63        1.35      0.25 o 
   0   4   8        2.41        2.24      0.24 o 
   1   4   8        0.98        3.42      0.26 o 
   2   4   8       60.35       60.75      1.10 o 
   3   4   8      111.88      105.72      3.16 o 
   4   4   8      243.87      227.31      3.16 o 
   5   4   8        8.22        8.99      0.59 o 
   6   4   8       54.21       44.32      1.15 o 
   7   4   8       54.57       58.34      1.37 o 
   8   4   8       23.72       22.72      0.90 o 
  -7   5   8       51.29       46.85      1.69 o 
  -6   5   8       55.44       51.17      2.88 o 
  -5   5   8       12.19       11.45      1.10 o 
  -4   5   8       35.74       36.72      1.34 o 
  -3   5   8      601.03      573.27      6.77 o 
  -2   5   8       22.23       22.49      0.54 o 
  -1   5   8       33.51       37.25      0.68 o 
   0   5   8      253.52      264.72      2.52 o 
   1   5   8       37.75       41.35      0.81 o 
   2   5   8      102.57       82.74      1.55 o 
   3   5   8      149.57      140.27      2.21 o 
   4   5   8        1.88        3.79      0.43 o 
   5   5   8       43.28       43.54      1.17 o 
   6   5   8        3.48        5.22      0.51 o 
   7   5   8        0.01        0.11      0.36 o 
   8   5   8       10.20       11.05      0.73 o 
  -7   6   8      126.98      117.77      2.84 o 
  -6   6   8      159.87      155.59      3.26 o 
  -5   6   8       29.87       30.96      1.40 o 
  -4   6   8       38.07       34.94      1.28 o 
  -3   6   8      197.56      223.05      3.19 o 
  -2   6   8       43.20       49.74      0.85 o 
  -1   6   8       29.54       28.62      0.85 o 
   0   6   8      298.26      285.88      2.25 o 
   1   6   8      714.91      801.03      6.76 o 
   2   6   8       19.61       23.47      0.68 o 
   3   6   8       25.17       29.02      0.92 o 
   4   6   8      248.41      237.54      3.36 o 
   5   6   8        5.91        7.32      0.59 o 
   6   6   8        4.76        4.92      0.55 o 
   7   6   8        3.70        2.69      0.50 o 
   8   6   8        9.14        9.68      0.79 o 
  -7   7   8        4.15        5.97      0.82 o 
  -6   7   8        0.70        0.89      0.50 o 
  -5   7   8        1.31        1.42      0.49 o 
  -4   7   8       14.09        8.22      0.77 o 
  -3   7   8       16.96       13.48      1.17 o 
  -2   7   8      746.29      792.54      7.12 o 
  -1   7   8      964.81     1051.14      9.24 o 
   0   7   8      520.23      521.70      4.26 o 
   1   7   8      383.53      377.20      3.49 o 
   2   7   8      329.87      323.33      3.70 o 
   3   7   8      254.52      214.68      3.08 o 
   4   7   8      106.29       87.55      1.93 o 
   5   7   8        3.24        3.24      0.52 o 
   6   7   8       68.72       70.90      1.76 o 
   7   7   8       54.30       62.56      2.10 o 
  -6   8   8        1.33        1.18      0.55 o 
  -5   8   8        1.30        2.04      0.47 o 
  -4   8   8       58.19       47.41      1.16 o 
  -3   8   8       32.54       30.74      1.03 o 
  -2   8   8       19.47       18.17      0.85 o 
  -1   8   8       58.35       63.62      1.08 o 
   0   8   8      649.62      661.70      5.32 o 
   1   8   8       95.83       84.35      1.15 o 
   2   8   8       97.11       88.82      1.54 o 
   3   8   8      354.56      317.25      4.26 o 
   4   8   8       22.45       20.63      1.03 o 
   5   8   8        8.21        6.04      0.65 o 
   6   8   8      117.86      118.37      2.49 o 
   7   8   8       64.00       66.73      2.01 o 
  -6   9   8       42.99       40.65      1.42 o 
  -5   9   8       34.68       35.60      1.26 o 
  -4   9   8       47.14       43.75      1.29 o 
  -3   9   8        0.02        0.34      0.33 o 
  -2   9   8        0.03        0.97      0.77 o 
  -1   9   8        0.04        0.08      0.28 o 
   0   9   8      694.20      664.24      6.74 o 
   1   9   8        7.80        8.77      0.43 o 
   2   9   8       45.31       54.76      1.62 o 
   3   9   8        0.38        3.04      0.52 o 
   4   9   8      123.55      121.43      2.55 o 
   5   9   8       38.29       36.21      1.34 o 
   6   9   8        2.50        2.46      0.58 o 
   7   9   8       18.69       21.85      1.58 o 
  -6  10   8        3.16        2.75      0.63 o 
  -5  10   8        0.07       -0.35      0.40 o 
  -4  10   8       12.31       10.01      1.03 o 
  -3  10   8       12.16       11.07      0.75 o 
  -2  10   8      230.75      228.74      3.41 o 
  -1  10   8      339.89      325.66      4.82 o 
   0  10   8       56.73       44.79      1.15 o 
   1  10   8       15.37       14.98      0.56 o 
   2  10   8       88.43       98.83      1.76 o 
   3  10   8       84.43       76.34      1.55 o 
   4  10   8        8.25        8.31      0.80 o 
   5  10   8       28.47       26.50      1.40 o 
   6  10   8       12.75       11.95      0.98 o 
   7  10   8      138.55      139.82      3.03 o 
  -6  11   8        3.79        3.62      0.73 o 
  -5  11   8       10.46       11.21      0.90 o 
  -4  11   8       41.17       40.28      1.20 o 
  -3  11   8       35.10       34.76      1.06 o 
  -2  11   8       18.71       21.41      1.44 o 
  -1  11   8       39.97       45.25      1.21 o 
   0  11   8      373.46      367.66      4.69 o 
   1  11   8        1.06        0.62      0.34 o 
   2  11   8       61.18       56.79      1.15 o 
   3  11   8        0.12       -0.37      0.37 o 
   4  11   8       18.64       19.47      1.20 o 
   5  11   8       37.01       37.85      1.64 o 
   6  11   8       24.59       24.72      1.40 o 
  -5  12   8       12.07       11.45      1.24 o 
  -4  12   8        0.28       -0.05      0.41 o 
  -3  12   8       22.09       18.60      1.04 o 
  -2  12   8       17.88       19.98      1.54 o 
  -1  12   8        6.80        5.20      0.57 o 
   0  12   8       61.35       64.03      1.57 o 
   1  12   8       22.62       26.77      1.23 o 
   2  12   8       71.59       73.39      1.37 o 
   3  12   8       33.72       33.88      1.16 o 
   4  12   8       44.27       41.87      1.49 o 
   5  12   8       73.99       76.90      2.27 o 
   6  12   8        8.11        9.32      0.97 o 
  -4  13   8        7.50        4.77      0.70 o 
  -3  13   8      113.58      115.49      3.54 o 
  -2  13   8        3.61        6.29      1.05 o 
  -1  13   8       12.68       12.30      0.80 o 
   0  13   8       47.34       48.89      1.50 o 
   1  13   8       44.49       43.31      1.80 o 
   2  13   8        0.25        0.21      0.36 o 
   3  13   8       41.94       46.93      1.72 o 
   4  13   8        7.21        6.47      0.84 o 
   5  13   8       10.90       13.33      2.18 o 
  -4  14   8      325.11      331.00     15.54 o 
  -3  14   8       23.10       29.59      1.98 o 
  -2  14   8        0.57        0.43      1.45 o 
  -1  14   8       28.16       31.64      1.15 o 
   0  14   8        3.08        3.61      0.59 o 
   1  14   8      104.48      111.16      3.77 o 
   2  14   8       88.75       89.30      2.28 o 
   3  14   8       44.92       48.60      1.60 o 
   4  14   8       52.71       55.02      2.09 o 
   5  14   8        2.16        1.72      0.75 o 
  -3  15   8        7.93        7.09      1.27 o 
  -2  15   8        0.01       -0.73      0.73 o 
  -1  15   8       56.54       52.64      1.81 o 
   0  15   8       20.08       20.90      1.70 o 
   1  15   8       57.34       56.05      1.86 o 
   2  15   8       35.92       34.28      1.48 o 
   3  15   8      133.90      135.42      3.46 o 
   4  15   8        0.01       -0.51      0.55 o 
  -1  16   8       42.56       44.88      1.75 o 
   0  16   8       96.43      103.68      2.61 o 
   1  16   8        0.65        0.38      0.69 o 
   2  16   8       34.67       32.80      1.45 o 
  -1 -10   9        0.25       -0.83      0.83 o 
   0 -10   9       68.89       71.17      2.56 o 
   1 -10   9        0.23        0.47      0.79 o 
   2 -10   9        5.86        7.05      1.21 o 
  -3  -9   9      168.82      171.84      6.38 o 
  -2  -9   9        0.01       -0.58      0.88 o 
  -1  -9   9       28.41       25.31      2.80 o 
   0  -9   9       18.34       13.17      1.03 o 
   1  -9   9       43.03       43.79      2.44 o 
   2  -9   9       23.27       22.97      1.73 o 
   3  -9   9        3.90        1.39      1.15 o 
  -4  -8   9      106.42      102.04      4.05 o 
  -3  -8   9       70.10       64.71      2.40 o 
  -2  -8   9       14.66       11.33      1.05 o 
  -1  -8   9       59.44       52.11      1.98 o 
   0  -8   9        0.01        0.05      0.53 o 
   1  -8   9      174.67      186.87      4.57 o 
   2  -8   9      141.88      155.24      6.96 o 
   3  -8   9       33.11       34.37      1.58 o 
   4  -8   9      123.77      127.81      3.01 o 
  -4  -7   9        4.45        1.84      0.62 o 
  -3  -7   9       23.19       23.17      1.33 o 
  -2  -7   9      107.98      108.07      2.51 o 
  -1  -7   9       21.33       27.25      1.57 o 
   0  -7   9       36.35       39.95      1.45 o 
   1  -7   9      140.37      146.62      3.81 o 
   2  -7   9      140.77      143.34      5.10 o 
   3  -7   9       51.15       47.76      1.50 o 
   4  -7   9        0.81       -0.12      0.48 o 
   5  -7   9       87.56       89.51      3.02 o 
  -5  -6   9        0.02       -0.51      0.51 o 
  -4  -6   9        3.22        5.07      0.85 o 
  -3  -6   9       18.75       17.31      0.89 o 
  -2  -6   9       21.04       22.49      1.24 o 
  -1  -6   9       91.90       99.36      1.94 o 
   0  -6   9      506.90      504.44      6.54 o 
   1  -6   9       34.33       33.46      1.67 o 
   2  -6   9      103.03      103.40      2.15 o 
   3  -6   9       30.09       25.59      1.21 o 
   4  -6   9       26.34       26.21      1.42 o 
   5  -6   9       47.31       53.55      2.87 o 
   6  -6   9       54.73       52.68      2.23 o 
  -5  -5   9        0.08        0.14      0.65 o 
  -4  -5   9        1.75        2.50      0.61 o 
  -3  -5   9       17.15       18.34      0.87 o 
  -2  -5   9      211.34      209.58      3.11 o 
  -1  -5   9      153.12      148.34      2.32 o 
   0  -5   9       83.83       78.00      1.72 o 
   1  -5   9      243.81      228.34      3.74 o 
   2  -5   9       24.71       22.80      1.03 o 
   3  -5   9       39.27       41.40      1.28 o 
   4  -5   9       72.53       73.46      2.12 o 
   5  -5   9       49.10       49.16      1.74 o 
   6  -5   9        1.62        2.16      0.75 o 
  -6  -4   9        7.40        9.59      1.25 o 
  -5  -4   9       30.24       30.57      1.93 o 
  -4  -4   9        3.16        2.07      0.40 o 
  -3  -4   9      241.33      239.52      2.79 o 
  -2  -4   9       97.79       98.20      1.67 o 
  -1  -4   9       70.75       74.54      1.48 o 
   0  -4   9       12.74       14.19      0.82 o 
   1  -4   9       35.57       39.41      0.98 o 
   2  -4   9      239.04      233.28      3.45 o 
   3  -4   9      258.88      245.84      3.74 o 
   4  -4   9       76.92       79.70      2.11 o 
   5  -4   9       21.76       22.01      1.48 o 
   6  -4   9       17.14       18.31      1.37 o 
  -6  -3   9       20.04       19.42      1.31 o 
  -5  -3   9        1.40        1.16      0.47 o 
  -4  -3   9      136.98      140.13      1.97 o 
  -3  -3   9        4.94        3.83      0.46 o 
  -2  -3   9        5.14        5.32      0.44 o 
  -1  -3   9      199.38      204.55      2.51 o 
   0  -3   9        0.02        0.25      0.43 o 
   1  -3   9        4.23        1.44      0.35 o 
   2  -3   9      118.77      113.43      2.06 o 
   3  -3   9      253.76      243.56      3.51 o 
   4  -3   9      213.40      209.01      3.74 o 
   5  -3   9       56.93       53.84      1.68 o 
   6  -3   9      103.26      102.65      2.44 o 
   7  -3   9        8.62        9.54      0.99 o 
  -6  -2   9       17.34       16.18      1.08 o 
  -5  -2   9       51.14       50.56      1.57 o 
  -4  -2   9        3.63        2.79      0.40 o 
  -3  -2   9       33.79       35.13      0.88 o 
  -2  -2   9        5.79        6.28      0.46 o 
  -1  -2   9        0.31        1.36      0.31 o 
   0  -2   9      115.50      122.45      2.03 o 
   1  -2   9       48.51       47.36      1.10 o 
   2  -2   9        7.81       11.63      0.70 o 
   3  -2   9      418.65      410.36      5.15 o 
   4  -2   9        2.85        2.32      0.50 o 
   5  -2   9        2.34        2.38      0.52 o 
   6  -2   9       25.00       18.58      1.55 o 
   7  -2   9        6.06        5.74      1.79 o 
  -7  -1   9       38.04       36.86      2.43 o 
  -6  -1   9       32.08       32.76      1.35 o 
  -5  -1   9       22.86       23.39      1.19 o 
  -4  -1   9      509.20      515.29      5.46 o 
  -3  -1   9      160.53      158.06      2.72 o 
  -2  -1   9        1.61        2.08      0.38 o 
  -1  -1   9       26.42       31.56      0.68 o 
   0  -1   9       55.51       55.95      1.12 o 
   1  -1   9       11.49       14.87      0.63 o 
   2  -1   9       91.51      102.94      1.83 o 
   3  -1   9      312.75      314.73      4.81 o 
   4  -1   9      336.36      333.91      5.08 o 
   5  -1   9       13.04       12.02      1.66 o 
   6  -1   9        0.24        0.21      0.46 o 
   7  -1   9       14.43       17.54      1.07 o 
  -7   0   9        0.15        0.30      0.53 o 
  -6   0   9      168.18      160.89      3.19 o 
  -5   0   9      148.85      149.72      2.79 o 
  -4   0   9       12.71       12.28      0.63 o 
  -3   0   9       73.99       67.60      1.40 o 
  -2   0   9      216.31      240.63      2.78 o 
  -1   0   9        1.52        1.09      0.27 o 
   0   0   9       17.74       18.49      0.59 o 
   1   0   9      402.13      419.81      4.47 o 
   2   0   9       32.15       32.04      0.95 o 
   3   0   9       14.91        9.07      0.72 o 
   4   0   9      188.80      186.67      3.22 o 
   5   0   9      311.18      310.48      5.42 o 
   6   0   9       33.34       35.07      1.23 o 
   7   0   9        2.66        3.91      0.58 o 
  -7   1   9       98.99       93.41      2.30 o 
  -6   1   9       15.38       15.43      1.00 o 
  -5   1   9       75.25       71.93      1.80 o 
  -4   1   9        0.36        0.20      0.29 o 
  -3   1   9      136.45      143.63      1.96 o 
  -2   1   9        3.71        4.22      0.38 o 
  -1   1   9      473.41      506.30      4.54 o 
   0   1   9       97.84       94.58      1.13 o 
   1   1   9       13.00       14.67      0.60 o 
   2   1   9     1101.52     1092.54     11.88 o 
   3   1   9     2904.65     2770.55     33.32 o 
   4   1   9       61.46       55.69      1.46 o 
   5   1   9       54.84       54.51      2.04 o 
   6   1   9       34.06       39.16      1.26 o 
   7   1   9        6.18        5.85      0.65 o 
   8   1   9        2.59        2.82      0.54 o 
  -7   2   9        0.13       -0.02      0.45 o 
  -6   2   9        6.26        7.11      0.74 o 
  -5   2   9        1.35        1.26      0.50 o 
  -4   2   9       99.83      100.51      1.92 o 
  -3   2   9        0.97        2.14      0.95 o 
  -2   2   9        1.43        2.27      0.35 o 
  -1   2   9       86.03       87.14      1.25 o 
   0   2   9      773.54      791.92      6.63 o 
   1   2   9      611.59      609.70      6.14 o 
   2   2   9      308.02      284.85      3.65 o 
   3   2   9       56.23       62.20      1.67 o 
   4   2   9       86.15       85.84      1.68 o 
   5   2   9       14.86       16.85      0.91 o 
   6   2   9       20.04       20.03      0.96 o 
   7   2   9      207.60      219.39      3.87 o 
   8   2   9       44.21       44.00      1.29 o 
  -7   3   9        0.99        0.85      0.51 o 
  -6   3   9        5.65        6.29      0.77 o 
  -5   3   9      109.03      106.59      2.47 o 
  -4   3   9       26.06       28.67      1.17 o 
  -3   3   9        2.16        3.69      0.45 o 
  -2   3   9       11.71       11.43      0.44 o 
  -1   3   9       53.91       47.65      0.88 o 
   0   3   9      380.42      419.91      3.50 o 
   1   3   9      312.18      324.16      3.53 o 
   2   3   9      178.91      196.27      2.49 o 
   3   3   9       21.62       17.96      0.79 o 
   4   3   9       90.05       79.38      1.74 o 
   5   3   9        6.38        4.49      0.51 o 
   6   3   9        7.81        8.12      0.62 o 
   7   3   9      118.85      121.08      2.22 o 
   8   3   9      151.85      167.20      2.80 o 
  -7   4   9        4.94        6.01      0.81 o 
  -6   4   9        1.00        1.43      0.53 o 
  -5   4   9      119.72      113.66      3.41 o 
  -4   4   9       43.19       39.97      1.43 o 
  -3   4   9       77.13       73.85      2.24 o 
  -2   4   9       92.75       91.54      1.40 o 
  -1   4   9       46.05       42.13      0.89 o 
   0   4   9      116.18      138.71      1.56 o 
   1   4   9        2.81        2.87      0.34 o 
   2   4   9      335.16      343.64      3.86 o 
   3   4   9       34.20       28.48      1.17 o 
   4   4   9       19.91       16.16      0.79 o 
   5   4   9      244.55      220.96      3.32 o 
   6   4   9       59.28       58.74      1.41 o 
   7   4   9        0.26        0.24      0.38 o 
   8   4   9        3.72        4.32      0.56 o 
  -7   5   9       17.92       17.36      1.22 o 
  -6   5   9        1.06        0.10      0.64 o 
  -5   5   9        2.11        2.10      0.53 o 
  -4   5   9      648.89      640.98      8.97 o 
  -3   5   9        2.75        3.58      0.46 o 
  -2   5   9        9.60       10.23      0.55 o 
  -1   5   9       24.68       28.39      0.74 o 
   0   5   9      479.00      441.38      3.94 o 
   1   5   9      183.02      182.43      1.76 o 
   2   5   9      178.63      184.13      2.39 o 
   3   5   9        2.71        4.46      0.48 o 
   4   5   9        5.47        2.88      0.44 o 
   5   5   9       19.51       23.95      0.93 o 
   6   5   9       45.38       46.97      1.28 o 
   7   5   9       12.00       11.09      0.79 o 
   8   5   9        3.07        4.39      0.57 o 
  -7   6   9       69.43       67.27      2.50 o 
  -6   6   9        7.15        7.64      0.85 o 
  -5   6   9       28.27       26.13      1.32 o 
  -4   6   9       13.18        8.43      0.79 o 
  -3   6   9      170.84      170.31      2.68 o 
  -2   6   9       55.67       51.45      0.90 o 
  -1   6   9      294.63      291.05      3.01 o 
   0   6   9       43.09       48.49      0.90 o 
   1   6   9      348.72      359.49      3.35 o 
   2   6   9        9.17       11.43      0.60 o 
   3   6   9      112.75      116.12      2.05 o 
   4   6   9      115.24      127.17      2.22 o 
   5   6   9       15.53       14.39      0.81 o 
   6   6   9        8.13        6.97      0.62 o 
   7   6   9       15.15       16.32      1.19 o 
  -6   7   9      174.30      182.04      3.75 o 
  -5   7   9        1.69        1.97      0.55 o 
  -4   7   9        0.06        0.08      0.35 o 
  -3   7   9      150.84      138.75      2.36 o 
  -2   7   9       24.33       26.58      1.39 o 
  -1   7   9       62.77       55.91      1.08 o 
   0   7   9      260.01      241.11      2.27 o 
   1   7   9       34.20       36.76      0.74 o 
   2   7   9      638.77      663.41      6.91 o 
   3   7   9      187.47      153.48      2.52 o 
   4   7   9       36.59       31.11      1.33 o 
   5   7   9      127.05      126.18      2.31 o 
   6   7   9       11.69       14.60      0.87 o 
   7   7   9       56.37       56.81      1.66 o 
  -6   8   9       55.90       53.24      2.02 o 
  -5   8   9       36.62       47.36      1.70 o 
  -4   8   9      242.22      223.23      3.45 o 
  -3   8   9       82.08       86.58      1.81 o 
  -2   8   9      101.02       93.14      1.81 o 
  -1   8   9      604.74      588.91      6.06 o 
   0   8   9      401.50      365.74      3.21 o 
   1   8   9       55.90       49.90      0.88 o 
   2   8   9       91.87       73.47      1.46 o 
   3   8   9      257.92      217.11      3.27 o 
   4   8   9        5.48        5.51      1.13 o 
   5   8   9        8.37        8.43      0.71 o 
   6   8   9      138.53      139.94      2.59 o 
   7   8   9       66.77       70.62      2.67 o 
  -6   9   9      108.17      108.47      2.81 o 
  -5   9   9        1.25       -0.40      0.48 o 
  -4   9   9        2.76        1.76      0.48 o 
  -3   9   9      136.28      137.33      2.46 o 
  -2   9   9      252.55      250.93      3.62 o 
  -1   9   9       45.37       41.00      1.10 o 
   0   9   9       41.79       36.44      1.02 o 
   1   9   9        2.60        3.27      0.33 o 
   2   9   9      412.29      395.91      4.57 o 
   3   9   9      125.49      118.32      2.51 o 
   4   9   9        2.08        2.45      0.54 o 
   5   9   9       98.01      102.33      2.37 o 
   6   9   9       11.51       11.53      0.99 o 
   7   9   9        2.31        2.03      0.57 o 
  -6  10   9        4.55        2.86      0.74 o 
  -5  10   9      140.80      132.60      3.14 o 
  -4  10   9       21.37       21.49      1.11 o 
  -3  10   9       13.93       14.86      0.89 o 
  -2  10   9       22.08       19.97      1.25 o 
  -1  10   9       12.57        9.73      0.65 o 
   0  10   9       17.33       19.90      0.85 o 
   1  10   9      305.91      295.35      3.47 o 
   2  10   9      240.66      234.54      3.12 o 
   3  10   9      245.61      266.70      3.82 o 
   4  10   9      100.24       98.03      2.53 o 
   5  10   9       26.76       29.66      1.34 o 
   6  10   9        0.93        1.00      0.55 o 
   7  10   9       44.17       44.37      1.50 o 
  -5  11   9        1.57        0.67      0.58 o 
  -4  11   9       33.52       34.37      1.31 o 
  -3  11   9       11.97       14.77      0.94 o 
  -2  11   9       37.60       33.63      1.68 o 
  -1  11   9       25.18       27.70      0.99 o 
   0  11   9      370.72      367.76      4.71 o 
   1  11   9        2.45        0.72      0.50 o 
   2  11   9       22.70       19.24      0.91 o 
   3  11   9      302.20      302.66      4.29 o 
   4  11   9       33.51       34.97      1.44 o 
   5  11   9       16.71       14.63      1.11 o 
   6  11   9        1.41        1.39      0.63 o 
  -5  12   9        0.17       -0.12      0.52 o 
  -4  12   9      116.60      124.71      2.77 o 
  -3  12   9       38.87       38.43      1.97 o 
  -2  12   9       35.82       38.82      1.88 o 
  -1  12   9       12.90       14.15      0.82 o 
   0  12   9       60.41       65.98      1.54 o 
   1  12   9      118.93      108.15      2.38 o 
   2  12   9       11.19       11.86      0.79 o 
   3  12   9        1.64        0.22      0.46 o 
   4  12   9        0.02       -0.15      0.51 o 
   5  12   9       60.97       59.44      2.79 o 
   6  12   9       26.34       22.73      1.43 o 
  -4  13   9        7.78        7.92      2.98 o 
  -3  13   9       34.34       33.25      2.03 o 
  -2  13   9        0.56        0.97      0.73 o 
  -1  13   9       39.66       45.16      1.39 o 
   0  13   9        8.71        8.16      0.69 o 
   1  13   9       24.41       27.56      1.39 o 
   2  13   9        0.03        0.28      0.55 o 
   3  13   9        0.00        0.29      0.49 o 
   4  13   9        4.66        5.61      0.85 o 
   5  13   9       17.74       16.87      1.73 o 
  -4  14   9        9.82       11.00      1.87 o 
  -3  14   9      161.82      158.54      4.47 o 
  -2  14   9       51.68       50.04      2.29 o 
  -1  14   9       35.89       38.95      1.43 o 
   0  14   9        0.52        0.90      0.66 o 
   1  14   9       10.47        8.71      0.89 o 
   2  14   9       14.74       18.74      1.16 o 
   3  14   9       48.18       52.28      1.54 o 
   4  14   9        0.90        1.60      0.72 o 
  -3  15   9       24.22       19.80      1.81 o 
  -2  15   9        6.05        5.92      1.13 o 
  -1  15   9        5.92        2.99      1.29 o 
   0  15   9        1.21        0.21      0.85 o 
   1  15   9        9.31       11.80      1.12 o 
   2  15   9      169.53      171.33      5.01 o 
   3  15   9        2.43        2.58      1.18 o 
   4  15   9        0.82        1.80      0.68 o 
  -1  16   9       10.53        9.16      1.23 o 
   0  16   9       43.91       51.02      2.46 o 
   1  16   9       29.49       31.90      1.51 o 
   2  16   9       10.66       10.46      1.48 o 
  -2  -9  10        2.48        2.93      1.15 o 
  -1  -9  10      105.78      106.71      7.96 o 
   0  -9  10       32.47       31.73      1.82 o 
   1  -9  10        1.46        1.90      0.84 o 
   2  -9  10       34.55       28.61      1.87 o 
  -3  -8  10      114.96      108.88      3.72 o 
  -2  -8  10       66.11       69.48      4.79 o 
  -1  -8  10       33.05       27.41      1.65 o 
   0  -8  10        5.27        5.35      1.32 o 
   1  -8  10        4.60        5.68      1.02 o 
   2  -8  10       42.13       41.19      3.76 o 
   3  -8  10       23.55       21.03      1.92 o 
   4  -8  10       17.60       19.90      1.48 o 
  -4  -7  10       60.53       54.83      2.26 o 
  -3  -7  10       77.54       79.62      2.62 o 
  -2  -7  10        2.39        1.87      0.74 o 
  -1  -7  10       14.66       14.90      1.26 o 
   0  -7  10       17.21       18.57      1.13 o 
   1  -7  10        0.60        0.75      0.71 o 
   2  -7  10       90.49       89.48      3.52 o 
   3  -7  10       19.28       20.93      1.36 o 
   4  -7  10       10.86       10.71      0.94 o 
  -4  -6  10      164.21      165.45      3.94 o 
  -3  -6  10        1.03        0.71      0.87 o 
  -2  -6  10       73.04       67.91      3.86 o 
  -1  -6  10        0.52        0.03      0.44 o 
   0  -6  10        0.67       -0.19      0.51 o 
   1  -6  10        0.38       -0.24      0.61 o 
   2  -6  10       19.96       21.82      3.53 o 
   3  -6  10        2.07        1.83      0.70 o 
   4  -6  10       40.57       37.00      1.65 o 
   5  -6  10       21.40       22.56      1.61 o 
  -5  -5  10        4.93        5.48      0.80 o 
  -4  -5  10        4.23        4.65      0.56 o 
  -3  -5  10      139.68      145.21      2.55 o 
  -2  -5  10       12.26       14.16      1.02 o 
  -1  -5  10       35.95       40.51      1.23 o 
   0  -5  10        1.54        0.72      0.46 o 
   1  -5  10       46.81       44.16      2.83 o 
   2  -5  10       37.55       36.96      1.28 o 
   3  -5  10      336.31      342.83      4.85 o 
   4  -5  10        7.95        7.43      0.89 o 
   5  -5  10       76.45       76.03      3.80 o 
   6  -5  10       15.05       15.03      1.39 o 
  -5  -4  10        0.39        0.55      0.56 o 
  -4  -4  10        6.61        6.86      0.56 o 
  -3  -4  10        0.61        0.71      0.38 o 
  -2  -4  10       62.70       65.54      1.75 o 
  -1  -4  10        1.19        1.42      0.43 o 
   0  -4  10       48.21       50.32      1.38 o 
   1  -4  10       58.01       55.57      2.09 o 
   2  -4  10      144.18      143.69      2.56 o 
   3  -4  10      186.60      190.20      3.11 o 
   4  -4  10      182.76      187.30      3.69 o 
   5  -4  10        6.82        6.18      0.84 o 
   6  -4  10        0.17        0.07      0.53 o 
  -6  -3  10        3.84        5.04      0.82 o 
  -5  -3  10       46.24       45.08      1.41 o 
  -4  -3  10        1.90        1.43      0.53 o 
  -3  -3  10       32.57       31.77      0.89 o 
  -2  -3  10        4.30        4.05      0.53 o 
  -1  -3  10        5.35        7.51      0.63 o 
   0  -3  10        1.92        3.72      0.59 o 
   1  -3  10       28.40       38.66      1.03 o 
   2  -3  10      158.65      156.68      2.63 o 
   3  -3  10      139.42      147.76      2.92 o 
   4  -3  10        4.85        6.16      0.76 o 
   5  -3  10       35.34       38.46      1.50 o 
   6  -3  10       43.05       42.36      3.48 o 
  -6  -2  10        0.26        0.46      0.67 o 
  -5  -2  10        7.30        8.21      0.82 o 
  -4  -2  10        5.33        4.62      0.59 o 
  -3  -2  10       81.47       79.41      1.39 o 
  -2  -2  10        1.53        1.02      0.37 o 
  -1  -2  10      139.06      133.96      2.55 o 
   0  -2  10       10.18        8.06      0.73 o 
   1  -2  10       73.66       88.98      1.50 o 
   2  -2  10       88.19      100.05      1.93 o 
   3  -2  10      141.15      132.29      2.31 o 
   4  -2  10       65.82       66.88      2.39 o 
   5  -2  10        0.02       -0.38      0.38 o 
   6  -2  10       17.92       19.49      1.19 o 
   7  -2  10       11.28       12.15      1.11 o 
  -6  -1  10       19.29       21.59      1.27 o 
  -5  -1  10        2.30        1.46      0.53 o 
  -4  -1  10        1.77        1.12      0.34 o 
  -3  -1  10      246.14      247.00      2.83 o 
  -2  -1  10       18.59       19.43      0.77 o 
  -1  -1  10        7.38        7.24      0.51 o 
   0  -1  10     1181.23     1143.08     15.52 o 
   1  -1  10       59.03       51.89      1.08 o 
   2  -1  10      392.23      380.55      4.87 o 
   3  -1  10       36.89       36.51      1.09 o 
   4  -1  10        2.09        1.35      0.72 o 
   5  -1  10       12.32       13.56      0.94 o 
   6  -1  10       19.78       23.49      1.14 o 
   7  -1  10       32.35       26.83      1.25 o 
  -6   0  10        4.74        2.49      0.64 o 
  -5   0  10       10.80       10.95      0.88 o 
  -4   0  10       29.85       31.75      1.23 o 
  -3   0  10      363.01      360.66      3.72 o 
  -2   0  10      731.78      725.65      7.03 o 
  -1   0  10      124.01      121.52      1.44 o 
   0   0  10       46.92       47.47      1.17 o 
   1   0  10      176.71      183.46      2.36 o 
   2   0  10      146.24      138.91      2.27 o 
   3   0  10       18.44       17.62      1.01 o 
   4   0  10       25.97       23.57      1.84 o 
   5   0  10       38.10       36.86      1.91 o 
   6   0  10       19.32       17.21      1.03 o 
   7   0  10       42.33       43.66      1.49 o 
  -6   1  10        3.99        2.90      0.62 o 
  -5   1  10      114.40      115.24      2.44 o 
  -4   1  10       16.68       17.18      0.80 o 
  -3   1  10      117.10      126.08      1.86 o 
  -2   1  10       55.22       48.54      1.15 o 
  -1   1  10      474.78      507.89      4.62 o 
   0   1  10        2.60        2.50      0.37 o 
   1   1  10      132.00      129.27      1.82 o 
   2   1  10      780.79      765.28      8.68 o 
   3   1  10       23.40       27.92      1.34 o 
   4   1  10        0.36        0.37      0.38 o 
   5   1  10      147.14      145.55      2.80 o 
   6   1  10      374.87      380.63      5.74 o 
   7   1  10        8.72        7.09      0.92 o 
  -6   2  10       10.79       11.28      0.93 o 
  -5   2  10        0.01       -0.04      0.41 o 
  -4   2  10      166.33      155.75      3.27 o 
  -3   2  10        0.80        0.37      0.37 o 
  -2   2  10      119.18      132.11      1.97 o 
  -1   2  10       73.89       91.54      1.34 o 
   0   2  10        4.21        6.01      0.43 o 
   1   2  10      163.60      154.95      2.17 o 
   2   2  10        0.11        0.57      0.34 o 
   3   2  10      403.23      416.68      6.00 o 
   4   2  10      375.12      347.77      5.22 o 
   5   2  10       29.69       37.61      1.27 o 
   6   2  10       19.07       18.77      0.97 o 
   7   2  10        3.28        3.20      0.59 o 
  -7   3  10        0.02        0.56      0.65 o 
  -6   3  10        0.09        0.32      0.51 o 
  -5   3  10       57.67       56.24      1.79 o 
  -4   3  10       45.19       42.61      1.49 o 
  -3   3  10      295.29      286.74      3.94 o 
  -2   3  10      202.07      201.64      2.63 o 
  -1   3  10       25.22       21.77      0.73 o 
   0   3  10       24.38       25.98      0.77 o 
   1   3  10        0.08       -0.03      0.28 o 
   2   3  10       28.46       31.14      0.95 o 
   3   3  10      349.90      342.84      4.53 o 
   4   3  10        2.02        0.75      0.37 o 
   5   3  10       64.56       62.36      2.08 o 
   6   3  10       84.98       90.75      1.91 o 
   7   3  10       40.05       39.81      1.37 o 
  -7   4  10        0.23       -0.38      0.84 o 
  -6   4  10        6.23        5.99      1.25 o 
  -5   4  10        0.53        0.36      0.60 o 
  -4   4  10      262.22      267.93      3.85 o 
  -3   4  10       20.19       21.79      1.12 o 
  -2   4  10       49.97       52.92      1.27 o 
  -1   4  10      172.40      170.93      2.04 o 
   0   4  10        7.00       11.45      0.53 o 
   1   4  10      141.09      144.28      1.93 o 
   2   4  10      121.04      118.35      1.81 o 
   3   4  10       17.55       18.63      0.89 o 
   4   4  10      116.15      107.47      2.01 o 
   5   4  10       18.38       23.01      0.95 o 
   6   4  10       71.68       73.20      1.68 o 
   7   4  10      104.49      105.62      2.14 o 
  -6   5  10        0.01       -0.04      0.48 o 
  -5   5  10        3.33        3.23      0.42 o 
  -4   5  10       17.46       19.35      1.05 o 
  -3   5  10       51.59       47.55      1.27 o 
  -2   5  10        0.08        0.13      0.31 o 
  -1   5  10      346.52      356.68      3.64 o 
   0   5  10      142.33      146.28      1.82 o 
   1   5  10        6.30        7.10      0.46 o 
   2   5  10       13.96       17.51      0.73 o 
   3   5  10      930.62      844.60      9.74 o 
   4   5  10      218.46      218.34      3.29 o 
   5   5  10       19.01       16.09      0.87 o 
   6   5  10        6.17        7.87      0.69 o 
   7   5  10        1.36        1.93      0.50 o 
  -6   6  10       16.62       17.48      1.22 o 
  -5   6  10       59.96       52.66      1.78 o 
  -4   6  10       10.43        8.25      0.69 o 
  -3   6  10       38.17       43.31      1.23 o 
  -2   6  10       21.97       24.03      0.91 o 
  -1   6  10      438.08      451.47      4.38 o 
   0   6  10      414.28      412.13      4.11 o 
   1   6  10        1.22        1.15      0.26 o 
   2   6  10      620.16      547.75      5.88 o 
   3   6  10       32.93       23.11      0.93 o 
   4   6  10      120.57      112.54      2.30 o 
   5   6  10       92.13       95.21      2.36 o 
   6   6  10       34.70       36.29      1.88 o 
   7   6  10       16.28       16.94      1.02 o 
  -6   7  10        3.60        5.15      1.06 o 
  -5   7  10       51.61       58.35      3.25 o 
  -4   7  10       13.70       15.11      0.89 o 
  -3   7  10        1.46        1.66      0.43 o 
  -2   7  10        0.09        0.26      0.34 o 
  -1   7  10       14.34       14.55      0.64 o 
   0   7  10      419.90      423.51      4.64 o 
   1   7  10      265.64      237.44      3.03 o 
   2   7  10       29.59       27.04      0.96 o 
   3   7  10       42.14       53.70      1.39 o 
   4   7  10        0.03        0.09      0.35 o 
   5   7  10       27.24       28.00      1.10 o 
   6   7  10        2.37        2.06      0.53 o 
   7   7  10        7.43        8.96      0.78 o 
  -6   8  10       36.19       38.86      1.89 o 
  -5   8  10       46.75       42.66      1.66 o 
  -4   8  10        1.88        1.13      0.46 o 
  -3   8  10       25.02       25.80      1.09 o 
  -2   8  10       67.53       71.84      1.60 o 
  -1   8  10      688.57      655.91      7.51 o 
   0   8  10       38.92       43.08      0.98 o 
   1   8  10       45.71       54.34      0.94 o 
   2   8  10       47.04       70.23      1.40 o 
   3   8  10       12.06        9.06      0.77 o 
   4   8  10        5.78        7.12      0.66 o 
   5   8  10       54.58       56.38      1.94 o 
   6   8  10       32.00       34.28      1.29 o 
   7   8  10        9.54        8.49      1.55 o 
  -6   9  10        0.08       -0.17      0.53 o 
  -5   9  10        4.86        4.16      0.74 o 
  -4   9  10       19.94       23.41      1.15 o 
  -3   9  10      550.12      539.57      6.79 o 
  -2   9  10      312.98      310.73      4.30 o 
  -1   9  10        4.84        6.99      1.19 o 
   0   9  10       67.90       66.29      1.93 o 
   1   9  10      186.48      185.14      2.35 o 
   2   9  10       40.24       46.58      1.16 o 
   3   9  10        7.35        7.89      0.69 o 
   4   9  10        2.93        3.83      0.65 o 
   5   9  10       23.12       21.70      1.12 o 
   6   9  10      118.36      125.54      2.54 o 
   7   9  10       19.91       21.57      1.18 o 
  -5  10  10       78.41       84.57      2.46 o 
  -4  10  10        3.43        2.54      0.57 o 
  -3  10  10        2.32        3.56      0.56 o 
  -2  10  10      195.59      191.52     10.48 o 
  -1  10  10      206.32      213.07      3.09 o 
   0  10  10        1.34        2.72      0.46 o 
   1  10  10        3.86        5.99      0.45 o 
   2  10  10       64.44       70.24      1.74 o 
   3  10  10      271.98      279.38      3.64 o 
   4  10  10       49.95       43.64      1.90 o 
   5  10  10       19.73       20.79      1.13 o 
   6  10  10       63.48       64.50      1.95 o 
  -5  11  10        5.69        9.12      0.88 o 
  -4  11  10       14.06       12.12      0.95 o 
  -3  11  10        0.34        1.01      0.57 o 
  -2  11  10       23.07       21.08      1.54 o 
  -1  11  10        0.66        0.99      0.41 o 
   0  11  10        0.20        0.35      0.39 o 
   1  11  10       18.03       15.27      0.85 o 
   2  11  10       10.37       12.48      0.76 o 
   3  11  10      211.93      210.01      3.34 o 
   4  11  10       62.71       60.72      1.91 o 
   5  11  10        0.02       -0.49      0.49 o 
   6  11  10       32.43       36.91      1.48 o 
  -5  12  10       98.68      106.84      2.75 o 
  -4  12  10      227.93      241.35      4.98 o 
  -3  12  10        0.02       -0.81      0.86 o 
  -2  12  10        5.84        6.75      1.05 o 
  -1  12  10        1.67        2.15      0.49 o 
   0  12  10        9.46        9.03      0.69 o 
   1  12  10        0.10        0.35      0.52 o 
   2  12  10       13.06       17.58      0.92 o 
   3  12  10       96.85      106.90      2.66 o 
   4  12  10       37.95       38.36      1.70 o 
   5  12  10       11.86       14.51      1.17 o 
   6  12  10       56.22       59.56      3.65 o 
  -4  13  10       80.05       90.71      3.83 o 
  -3  13  10        0.74        0.18      0.77 o 
  -2  13  10        9.54        5.12      1.01 o 
  -1  13  10       41.31       43.88      1.38 o 
   0  13  10        0.47        0.84      0.46 o 
   1  13  10       34.41       35.35      2.42 o 
   2  13  10       64.27       75.20      2.50 o 
   3  13  10      119.45      124.47      2.54 o 
   4  13  10       39.49       42.00      1.75 o 
   5  13  10       33.41       34.76      1.75 o 
  -3  14  10        2.58        2.25      0.96 o 
  -2  14  10       37.44       32.93      1.97 o 
  -1  14  10       15.63       13.80      1.10 o 
   0  14  10       23.36       27.13      1.39 o 
   1  14  10        0.63        0.27      0.57 o 
   2  14  10       63.89       63.12      2.64 o 
   3  14  10       23.24       27.07      1.54 o 
   4  14  10       54.70       61.26      2.16 o 
  -2  15  10        4.16        3.23      1.02 o 
  -1  15  10       96.42      110.89      2.70 o 
   0  15  10        1.30        0.74      0.63 o 
   1  15  10       27.42       26.01      1.36 o 
   2  15  10       25.67       26.45      2.16 o 
   3  15  10        0.26        2.75      1.43 o 
  -1  16  10        1.34       -0.03      0.66 o 
   0  16  10      121.95      127.64      2.94 o 
   1  16  10        0.33        0.32      0.64 o 
   2  16  10        5.46        9.53      1.45 o 
  -2  -8  11        9.21        9.22      1.44 o 
  -1  -8  11        6.99        6.82      2.96 o 
   0  -8  11       58.40       56.94      2.31 o 
   1  -8  11        4.67        4.40      1.53 o 
   2  -8  11        2.50        0.99      1.31 o 
   3  -8  11       66.15       68.68      2.80 o 
  -3  -7  11       30.81       29.76      2.38 o 
  -2  -7  11        0.01        0.36      0.87 o 
  -1  -7  11       29.73       23.80      1.53 o 
   0  -7  11       35.66       34.02      1.61 o 
   1  -7  11       86.45       86.41      3.52 o 
   2  -7  11        0.23       -0.27      0.76 o 
   3  -7  11        2.49        2.07      0.94 o 
   4  -7  11       11.37        9.34      0.93 o 
  -4  -6  11       25.21       28.29      1.84 o 
  -3  -6  11       45.14       39.73      3.50 o 
  -2  -6  11       85.03       78.33      2.43 o 
  -1  -6  11       21.82       21.20      1.43 o 
   0  -6  11       53.08       53.01      1.93 o 
   1  -6  11       90.32      102.89      6.96 o 
   2  -6  11      227.11      227.65      5.35 o 
   3  -6  11       20.41       18.04      1.28 o 
   4  -6  11        9.64        8.35      0.83 o 
  -4  -5  11       35.92       33.58      2.14 o 
  -3  -5  11       37.28       36.24      3.33 o 
  -2  -5  11       68.03       76.98      2.35 o 
  -1  -5  11      144.93      149.03      2.66 o 
   0  -5  11       61.84       67.37      1.87 o 
   1  -5  11      172.91      161.32      4.62 o 
   2  -5  11       96.50       89.27      2.92 o 
   3  -5  11      150.47      143.92      2.92 o 
   4  -5  11        4.76        5.34      1.62 o 
   5  -5  11        4.94        5.13      0.85 o 
  -5  -4  11        6.33        7.07      0.83 o 
  -4  -4  11        9.34        9.88      0.86 o 
  -3  -4  11       15.79       16.39      1.10 o 
  -2  -4  11      140.02      132.40      3.10 o 
  -1  -4  11       40.18       41.60      1.65 o 
   0  -4  11      151.23      155.39      3.01 o 
   1  -4  11        2.20        1.16      0.69 o 
   2  -4  11      144.52      135.56      2.94 o 
   3  -4  11      294.01      305.40      4.46 o 
   4  -4  11       63.93       63.14      2.14 o 
   5  -4  11       15.35       17.42      1.27 o 
   6  -4  11       77.15       77.19      4.83 o 
  -5  -3  11       22.64       21.07      1.42 o 
  -4  -3  11       41.48       39.60      1.26 o 
  -3  -3  11       43.99       42.61      1.07 o 
  -2  -3  11       30.51       32.95      1.44 o 
  -1  -3  11      244.31      247.85      4.96 o 
   0  -3  11        2.63        0.81      0.45 o 
   1  -3  11      101.23       91.28      3.51 o 
   2  -3  11      100.14       97.57      2.49 o 
   3  -3  11       21.35       19.44      1.12 o 
   4  -3  11      233.49      226.49      4.22 o 
   5  -3  11      104.96       97.84      4.26 o 
   6  -3  11        7.78        8.33      0.93 o 
  -5  -2  11      233.92      239.83      3.61 o 
  -4  -2  11       39.97       40.47      1.07 o 
  -3  -2  11       25.97       25.57      0.81 o 
  -2  -2  11       94.99       94.88      2.39 o 
  -1  -2  11        0.07        0.19      0.44 o 
   0  -2  11       83.07       85.46      2.11 o 
   1  -2  11       56.34       61.12      1.73 o 
   2  -2  11       15.15       17.41      0.93 o 
   3  -2  11       39.81       37.46      1.21 o 
   4  -2  11       12.52       11.78      0.97 o 
   5  -2  11      148.27      143.50      3.29 o 
   6  -2  11      113.46      124.98      2.88 o 
  -6  -1  11       14.35       14.72      2.02 o 
  -5  -1  11       11.62       10.58      0.67 o 
  -4  -1  11        1.46        0.65      0.42 o 
  -3  -1  11       18.23       19.44      0.79 o 
  -2  -1  11       97.53       97.43      2.51 o 
  -1  -1  11       96.68       92.21      2.21 o 
   0  -1  11       97.51       92.04      2.33 o 
   1  -1  11       40.01       44.25      1.03 o 
   2  -1  11       34.06       27.89      1.03 o 
   3  -1  11      827.54      809.48      9.41 o 
   4  -1  11       70.72       71.46      1.96 o 
   5  -1  11       89.61       93.50      2.33 o 
   6  -1  11        0.43        0.20      0.58 o 
   7  -1  11       62.61       62.77      2.27 o 
  -6   0  11        4.30        5.71      0.78 o 
  -5   0  11        0.28        0.54      0.35 o 
  -4   0  11        1.44        1.74      0.40 o 
  -3   0  11       89.91       87.74      1.78 o 
  -2   0  11       92.99       97.75      1.61 o 
  -1   0  11      146.15      144.07      2.32 o 
   0   0  11        3.07        2.88      0.54 o 
   1   0  11      227.33      215.37      2.72 o 
   2   0  11      484.51      468.82      5.84 o 
   3   0  11        1.98        2.43      0.51 o 
   4   0  11       99.67       94.43      2.25 o 
   5   0  11       24.17       28.57      1.27 o 
   6   0  11       33.40       31.55      1.55 o 
   7   0  11       15.08       14.95      1.07 o 
  -6   1  11        5.65        5.26      0.76 o 
  -5   1  11       52.05       52.89      1.96 o 
  -4   1  11       83.88       85.65      1.58 o 
  -3   1  11        2.64        2.52      0.40 o 
  -2   1  11       45.74       50.31      1.09 o 
  -1   1  11        3.40        2.23      0.49 o 
   0   1  11       95.04       94.51      2.01 o 
   1   1  11       22.16       20.38      0.75 o 
   2   1  11       49.23       49.23      1.56 o 
   3   1  11        0.27        0.33      0.41 o 
   4   1  11        0.49        0.39      0.41 o 
   5   1  11       10.50       11.76      0.89 o 
   6   1  11        0.01        0.49      0.56 o 
   7   1  11        4.60        5.41      0.70 o 
  -6   2  11       53.68       57.75      2.17 o 
  -5   2  11       18.69       17.04      0.97 o 
  -4   2  11       72.89       79.74      1.50 o 
  -3   2  11       79.72       84.07      1.65 o 
  -2   2  11        3.86        3.69      0.42 o 
  -1   2  11       62.20       61.89      1.34 o 
   0   2  11      246.93      251.22      3.01 o 
   1   2  11      172.87      178.32      2.50 o 
   2   2  11       22.69       19.98      1.00 o 
   3   2  11       12.99       13.35      0.91 o 
   4   2  11      131.93      136.10      2.74 o 
   5   2  11       11.58       11.22      0.87 o 
   6   2  11        8.45        6.88      0.74 o 
   7   2  11        0.01       -0.32      0.43 o 
  -6   3  11       31.80       30.66      1.91 o 
  -5   3  11      106.57      108.46      2.07 o 
  -4   3  11       37.56       38.05      1.24 o 
  -3   3  11       13.81       15.28      0.86 o 
  -2   3  11       56.25       60.47      1.28 o 
  -1   3  11        6.65        8.89      0.55 o 
   0   3  11       41.03       38.54      0.93 o 
   1   3  11     1066.49     1062.35     10.39 o 
   2   3  11      269.83      250.04      3.48 o 
   3   3  11        8.38        9.46      0.77 o 
   4   3  11        0.11       -0.37      0.37 o 
   5   3  11        0.22       -0.15      0.36 o 
   6   3  11       50.90       51.14      1.53 o 
   7   3  11        1.19        1.51      0.59 o 
  -6   4  11       10.09        9.16      0.97 o 
  -5   4  11       13.04       12.07      0.70 o 
  -4   4  11       29.17       29.33      1.11 o 
  -3   4  11        6.65        8.82      0.69 o 
  -2   4  11       78.77       77.70      1.64 o 
  -1   4  11     1257.33     1299.73     12.78 o 
   0   4  11      110.48      111.43      1.88 o 
   1   4  11        1.28        1.95      0.35 o 
   2   4  11      186.99      200.00      3.68 o 
   3   4  11       48.45       44.75      1.28 o 
   4   4  11      117.99      114.55      2.19 o 
   5   4  11        5.27        6.83      0.66 o 
   6   4  11       88.84       80.75      2.34 o 
   7   4  11      114.80      120.85      2.42 o 
  -6   5  11        6.66        6.36      0.86 o 
  -5   5  11        0.01       -0.17      0.33 o 
  -4   5  11        2.68        1.52      0.55 o 
  -3   5  11       42.16       48.31      1.33 o 
  -2   5  11       59.72       65.85      1.50 o 
  -1   5  11      300.22      300.35      3.52 o 
   0   5  11       15.45       18.02      0.86 o 
   1   5  11       90.59      101.94      1.56 o 
   2   5  11      137.67      120.68      1.91 o 
   3   5  11       19.27       20.80      0.95 o 
   4   5  11        9.16        7.89      0.67 o 
   5   5  11       87.66       82.62      1.84 o 
   6   5  11       20.37       21.41      1.05 o 
   7   5  11      250.03      254.79      4.34 o 
  -6   6  11        1.80        1.80      0.64 o 
  -5   6  11        1.25        0.58      0.54 o 
  -4   6  11      150.64      149.98      2.69 o 
  -3   6  11        3.44        2.95      0.50 o 
  -2   6  11      298.27      294.14      4.39 o 
  -1   6  11      376.25      360.96      5.29 o 
   0   6  11      203.43      209.72      2.93 o 
   1   6  11       42.51       39.75      0.91 o 
   2   6  11      373.42      298.45      3.64 o 
   3   6  11       66.13       60.31      1.50 o 
   4   6  11      232.18      217.61      3.40 o 
   5   6  11        5.60        2.58      0.80 o 
   6   6  11      199.12      209.49      3.45 o 
   7   6  11        1.33        0.85      0.49 o 
  -6   7  11       40.85       50.22      1.90 o 
  -5   7  11      121.97      115.17      2.85 o 
  -4   7  11       32.79       32.38      1.21 o 
  -3   7  11       28.59       25.12      1.72 o 
  -2   7  11       15.72       14.04      0.83 o 
  -1   7  11      155.55      135.93      2.54 o 
   0   7  11       24.08       25.03      0.87 o 
   1   7  11       63.64       52.81      0.87 o 
   2   7  11       28.69       21.69      0.85 o 
   3   7  11       11.39       12.34      0.81 o 
   4   7  11        8.30        6.58      0.65 o 
   5   7  11      246.00      256.71      3.92 o 
   6   7  11        0.17        0.60      0.46 o 
   7   7  11       69.14       74.03      1.91 o 
  -6   8  11        1.58        1.07      0.65 o 
  -5   8  11       22.31       19.24      1.90 o 
  -4   8  11       46.68       43.06      1.38 o 
  -3   8  11        0.53        0.19      0.40 o 
  -2   8  11        1.69        0.64      0.48 o 
  -1   8  11        0.11        0.43      0.35 o 
   0   8  11        1.27        2.85      0.50 o 
   1   8  11      231.78      241.55      3.11 o 
   2   8  11      159.96      136.23      2.13 o 
   3   8  11        9.94        7.05      0.66 o 
   4   8  11       22.56       23.24      1.13 o 
   5   8  11       45.34       49.94      1.49 o 
   6   8  11       11.46       11.48      0.88 o 
   7   8  11       25.39       26.51      1.22 o 
  -5   9  11        0.16        0.37      0.56 o 
  -4   9  11        6.96        8.87      0.79 o 
  -3   9  11        1.78        2.41      0.52 o 
  -2   9  11      116.25      110.76      3.08 o 
  -1   9  11       13.06       10.19      0.85 o 
   0   9  11      317.00      300.57      3.94 o 
   1   9  11       32.96       37.14      1.04 o 
   2   9  11        6.24        8.07      0.61 o 
   3   9  11      116.82      120.48      2.06 o 
   4   9  11       64.98       65.75      1.71 o 
   5   9  11       26.22       26.21      1.18 o 
   6   9  11       31.01       29.61      1.28 o 
  -5  10  11       58.67       61.87      2.15 o 
  -4  10  11        5.49        6.35      0.75 o 
  -3  10  11       47.15       46.50      1.66 o 
  -2  10  11       75.26       84.50      5.79 o 
  -1  10  11       64.57       70.73      1.54 o 
   0  10  11       25.53       21.72      0.89 o 
   1  10  11       84.82       78.54      2.38 o 
   2  10  11       32.42       30.06      1.02 o 
   3  10  11        2.40        2.25      0.57 o 
   4  10  11       27.34       30.07      1.27 o 
   5  10  11        0.30        0.71      0.51 o 
   6  10  11       16.65       13.02      0.98 o 
  -5  11  11       20.66       21.40      1.27 o 
  -4  11  11       80.08       77.44      1.99 o 
  -3  11  11       11.15        6.55      1.04 o 
  -2  11  11       84.51       82.29      2.74 o 
  -1  11  11       37.89       41.15      1.26 o 
   0  11  11       45.17       41.55      2.14 o 
   1  11  11      122.06      123.05      4.44 o 
   2  11  11      142.32      153.71      2.45 o 
   3  11  11        8.95        8.35      0.71 o 
   4  11  11       16.69       14.49      1.02 o 
   5  11  11        3.97        4.04      0.68 o 
   6  11  11        2.38        1.73      0.61 o 
  -4  12  11        9.35        8.87      1.31 o 
  -3  12  11        0.72        0.34      0.75 o 
  -2  12  11        4.78        6.08      1.64 o 
  -1  12  11      144.50      148.46      2.52 o 
   0  12  11       28.34       28.52      1.16 o 
   1  12  11       37.73       38.85      2.51 o 
   2  12  11      269.13      295.85      4.58 o 
   3  12  11       31.75       31.16      1.24 o 
   4  12  11        8.45        7.44      1.06 o 
   5  12  11       39.07       33.46      1.79 o 
  -4  13  11       25.61       27.84      3.81 o 
  -3  13  11       16.83       19.86      1.73 o 
  -2  13  11       49.77       53.66      6.57 o 
  -1  13  11       47.37       44.44      1.30 o 
   0  13  11       38.64       41.24      1.29 o 
   1  13  11       66.49       68.59      1.94 o 
   2  13  11        5.12        6.81      1.57 o 
   3  13  11       14.73       12.45      0.89 o 
   4  13  11        5.16        4.07      0.71 o 
   5  13  11      138.11      144.72      3.05 o 
  -3  14  11        0.46        0.94      0.87 o 
  -2  14  11        1.43        0.35      0.77 o 
  -1  14  11        0.07        0.08      0.59 o 
   0  14  11      103.93      105.51      2.53 o 
   1  14  11       13.19       12.48      1.03 o 
   2  14  11        7.15       11.46      1.82 o 
   3  14  11       17.03       16.42      1.26 o 
   4  14  11       34.46       32.55      2.54 o 
  -2  15  11        3.13        0.76      0.82 o 
  -1  15  11       13.99       14.84      1.18 o 
   0  15  11       13.58       15.41      1.16 o 
   1  15  11        2.21        2.57      0.72 o 
   2  15  11        6.14        8.01      1.67 o 
   3  15  11       12.28       14.73      2.11 o 
   0  16  11        0.22        0.37      0.67 o 
   1  16  11        1.68        1.64      0.68 o 
  -2  -7  12        7.05        7.16      2.39 o 
  -1  -7  12       28.69       31.28      2.12 o 
   0  -7  12        7.56        8.03      1.09 o 
   1  -7  12        2.09        0.24      0.78 o 
   2  -7  12      161.18      163.06      4.48 o 
   3  -7  12       63.05       61.36      3.32 o 
  -3  -6  12        2.06        1.65      1.04 o 
  -2  -6  12       27.14       26.32      1.99 o 
  -1  -6  12       61.69       62.61      2.19 o 
   0  -6  12       35.30       36.24      1.87 o 
   1  -6  12       45.82       52.27      2.29 o 
   2  -6  12      142.87      152.39      4.25 o 
   3  -6  12        1.97        2.54      1.00 o 
   4  -6  12      130.75      141.70      2.94 o 
  -3  -5  12       30.02       30.27      2.14 o 
  -2  -5  12       15.77       17.84      1.60 o 
  -1  -5  12       24.26       25.55      1.55 o 
   0  -5  12        1.72        1.97      0.65 o 
   1  -5  12      116.80      120.70      5.78 o 
   2  -5  12      100.89       99.77      3.21 o 
   3  -5  12      154.39      160.46      3.59 o 
   4  -5  12       12.78       11.70      0.96 o 
  -4  -4  12       24.68       23.31      5.15 o 
  -3  -4  12       27.42       28.67      2.03 o 
  -2  -4  12        0.12        0.74      0.65 o 
  -1  -4  12       51.16       55.89      1.75 o 
   0  -4  12       42.20       43.66      1.51 o 
   1  -4  12       21.81       23.61      2.37 o 
   2  -4  12       76.75       78.80      2.77 o 
   3  -4  12        5.21        7.24      0.78 o 
   4  -4  12       69.10       68.47      2.20 o 
   5  -4  12       57.61       56.88      2.04 o 
  -4  -3  12       49.99       51.77      1.51 o 
  -3  -3  12        2.24        2.28      0.70 o 
  -2  -3  12        0.02        0.07      0.57 o 
  -1  -3  12        9.48       10.24      0.77 o 
   0  -3  12      139.90      137.77      2.81 o 
   1  -3  12      124.36      122.07      3.76 o 
   2  -3  12      306.24      302.64      4.43 o 
   3  -3  12        4.48        3.83      0.88 o 
   4  -3  12       11.89       12.01      1.07 o 
   5  -3  12        1.82        1.59      0.65 o 
  -5  -2  12        0.53        0.23      1.25 o 
  -4  -2  12        0.17       -0.43      0.43 o 
  -3  -2  12       14.99       16.24      0.91 o 
  -2  -2  12       22.09       18.41      1.25 o 
  -1  -2  12      146.30      139.80      2.50 o 
   0  -2  12       28.79       31.60      1.28 o 
   1  -2  12      335.60      333.87      6.70 o 
   2  -2  12        6.43        7.57      0.71 o 
   3  -2  12      132.87      133.26      2.52 o 
   4  -2  12        5.11        6.12      1.24 o 
   5  -2  12        1.49        1.34      0.59 o 
   6  -2  12       14.15       11.91      1.21 o 
  -5  -1  12        2.92        3.09      0.87 o 
  -4  -1  12       11.58       11.06      0.73 o 
  -3  -1  12       23.53       23.63      0.90 o 
  -2  -1  12        0.52       -0.21      0.49 o 
  -1  -1  12      109.79      115.94      2.43 o 
   0  -1  12       55.42       61.52      1.69 o 
   1  -1  12       17.33       17.11      1.29 o 
   2  -1  12       20.79       20.94      1.04 o 
   3  -1  12       33.67       34.89      1.19 o 
   4  -1  12       71.27       78.30      2.16 o 
   5  -1  12        7.93        7.80      0.87 o 
   6  -1  12      118.26      113.38      2.76 o 
  -5   0  12       21.80       22.07      1.50 o 
  -4   0  12        3.80        4.49      0.53 o 
  -3   0  12       27.64       27.02      0.90 o 
  -2   0  12      188.87      193.46      4.46 o 
  -1   0  12        3.12        3.27      0.57 o 
   0   0  12        9.59        7.31      0.73 o 
   1   0  12       13.59       11.59      0.77 o 
   2   0  12      349.39      349.38      4.72 o 
   3   0  12       27.51       23.18      1.44 o 
   4   0  12       26.73       25.26      1.68 o 
   5   0  12       84.43       81.31      2.20 o 
   6   0  12        6.20        5.42      0.77 o 
  -6   1  12        9.72        9.68      1.12 o 
  -5   1  12      132.26      134.31      2.34 o 
  -4   1  12        0.26       -0.22      0.36 o 
  -3   1  12       13.38       14.01      0.82 o 
  -2   1  12        0.92        0.48      0.60 o 
  -1   1  12      108.71      105.70      2.22 o 
   0   1  12      125.01      114.74      2.35 o 
   1   1  12       24.42       27.76      1.01 o 
   2   1  12      134.28      133.30      2.35 o 
   3   1  12      110.26      104.62      2.30 o 
   4   1  12        2.40        3.41      1.52 o 
   5   1  12        1.09        1.32      0.52 o 
   6   1  12       59.26       53.08      2.58 o 
   7   1  12        8.32        7.92      0.87 o 
  -6   2  12       12.82       13.28      1.07 o 
  -5   2  12       30.68       32.20      1.08 o 
  -4   2  12      583.33      590.47      6.24 o 
  -3   2  12      220.60      231.09      3.23 o 
  -2   2  12       10.14       10.89      0.89 o 
  -1   2  12       39.50       40.04      1.72 o 
   0   2  12       50.73       55.84      1.52 o 
   1   2  12        0.02       -0.02      0.50 o 
   2   2  12       77.57       75.78      1.65 o 
   3   2  12       10.84        8.77      0.68 o 
   4   2  12      151.73      141.95      2.92 o 
   5   2  12       74.32       75.93      2.05 o 
   6   2  12        8.52        8.70      0.86 o 
   7   2  12       98.62       94.00      2.38 o 
  -6   3  12       29.58       31.31      1.56 o 
  -5   3  12       68.34       69.95      2.25 o 
  -4   3  12        3.16        2.14      0.60 o 
  -3   3  12      220.54      226.29      3.48 o 
  -2   3  12      161.34      159.11      2.64 o 
  -1   3  12       55.06       57.24      1.51 o 
   0   3  12        2.80        2.69      0.51 o 
   1   3  12      321.64      314.57      4.22 o 
   2   3  12       71.63       77.85      1.67 o 
   3   3  12      121.44      114.97      2.52 o 
   4   3  12      191.36      190.94      3.55 o 
   5   3  12       85.78       88.14      2.22 o 
   6   3  12       29.99       30.61      2.54 o 
   7   3  12        0.53        0.84      0.54 o 
  -6   4  12       24.10       26.22      1.43 o 
  -5   4  12       66.29       63.59      1.58 o 
  -4   4  12       23.87       23.87      1.16 o 
  -3   4  12        1.68        1.25      0.44 o 
  -2   4  12      311.27      328.80      4.46 o 
  -1   4  12      201.24      204.37      3.39 o 
   0   4  12       63.33       75.40      3.76 o 
   1   4  12        7.43        4.17      0.53 o 
   2   4  12     1560.63     1488.27     16.19 o 
   3   4  12       85.21       86.77      2.11 o 
   4   4  12       17.66       16.09      2.21 o 
   5   4  12      109.38      117.25      2.37 o 
   6   4  12       69.81       68.84      1.94 o 
   7   4  12       27.38       27.33      1.22 o 
  -6   5  12        1.04        1.71      0.68 o 
  -5   5  12        4.72        5.17      0.58 o 
  -4   5  12       13.76       12.77      0.89 o 
  -3   5  12        7.92        9.53      0.81 o 
  -2   5  12      168.73      167.98      5.99 o 
  -1   5  12      161.89      161.51      2.85 o 
   0   5  12        2.16        4.29      0.58 o 
   1   5  12      484.65      463.52      5.75 o 
   2   5  12        0.95        1.07      0.42 o 
   3   5  12      101.04      100.87      2.60 o 
   4   5  12       23.86       29.90      2.30 o 
   5   5  12       17.17       18.77      1.04 o 
   6   5  12        5.60        5.01      0.68 o 
   7   5  12      165.43      171.07      3.12 o 
  -6   6  12       47.90       50.67      2.68 o 
  -5   6  12       16.34       12.81      1.10 o 
  -4   6  12        2.74        2.37      0.55 o 
  -3   6  12       31.68       31.21      1.55 o 
  -2   6  12      140.45      140.31      2.83 o 
  -1   6  12      189.93      192.86      3.84 o 
   0   6  12      245.59      250.17      3.93 o 
   1   6  12        0.06        0.13      0.38 o 
   2   6  12       97.94      114.55      2.10 o 
   3   6  12       55.78       62.49      1.58 o 
   4   6  12       20.09       16.54      0.97 o 
   5   6  12       14.95       14.18      0.97 o 
   6   6  12       55.73       62.03      1.72 o 
   7   6  12        1.74        1.84      0.58 o 
  -6   7  12       25.54       18.46      2.76 o 
  -5   7  12        4.28        4.92      0.81 o 
  -4   7  12        3.50        2.26      0.55 o 
  -3   7  12       58.82       64.28      1.63 o 
  -2   7  12      131.26      129.83      4.40 o 
  -1   7  12        0.10        0.10      0.46 o 
   0   7  12        2.24        2.23      0.52 o 
   1   7  12      197.73      214.98      3.19 o 
   2   7  12       34.49       30.02      0.95 o 
   3   7  12       68.56       65.54      2.22 o 
   4   7  12        6.19        4.96      0.62 o 
   5   7  12       18.10       23.29      1.14 o 
   6   7  12        1.93        2.37      0.57 o 
   7   7  12        5.00        6.59      0.77 o 
  -5   8  12       21.23       27.02      1.61 o 
  -4   8  12       58.26       62.52      1.70 o 
  -3   8  12        2.31        1.59      0.49 o 
  -2   8  12       21.37       19.26      1.41 o 
  -1   8  12       16.44       17.46      0.96 o 
   0   8  12       33.90       27.47      1.90 o 
   1   8  12        4.35        3.54      0.47 o 
   2   8  12       42.30       42.28      1.15 o 
   3   8  12       10.22        9.14      0.68 o 
   4   8  12        7.54        6.68      0.70 o 
   5   8  12        0.44       -0.04      0.45 o 
   6   8  12       47.07       51.38      1.61 o 
  -5   9  12       26.06       20.17      1.19 o 
  -4   9  12        5.01        5.16      0.69 o 
  -3   9  12        0.08        0.24      0.52 o 
  -2   9  12       13.45       16.39      1.73 o 
  -1   9  12       54.91       53.72      1.32 o 
   0   9  12       44.19       49.53      3.55 o 
   1   9  12       27.36       29.84      2.41 o 
   2   9  12        0.33        1.09      0.40 o 
   3   9  12        8.43        6.63      0.85 o 
   4   9  12        0.02        0.60      0.45 o 
   5   9  12        1.18        0.85      0.50 o 
   6   9  12       11.03        8.40      0.84 o 
  -5  10  12       25.88       26.20      1.37 o 
  -4  10  12       89.70       96.27      2.23 o 
  -3  10  12      112.15      106.50      3.27 o 
  -2  10  12        7.50        8.79      1.10 o 
  -1  10  12        0.31        0.63      0.41 o 
   0  10  12       62.56       65.41      1.96 o 
   1  10  12       47.42       47.33      2.60 o 
   2  10  12       72.12       78.10      1.63 o 
   3  10  12       11.52       11.61      0.78 o 
   4  10  12        8.31        7.29      0.78 o 
   5  10  12        7.82        6.77      0.80 o 
   6  10  12        3.92        4.86      0.72 o 
  -4  11  12        6.74        5.23      1.12 o 
  -3  11  12      176.74      171.06      4.82 o 
  -2  11  12       32.49       26.66      3.76 o 
  -1  11  12       45.63       45.02      1.41 o 
   0  11  12        1.65        1.47      0.60 o 
   1  11  12       86.44       94.79      3.84 o 
   2  11  12       85.12       99.97      3.08 o 
   3  11  12       19.13       19.07      1.26 o 
   4  11  12       25.08       25.38      1.31 o 
   5  11  12      309.37      308.69      4.82 o 
   6  11  12        0.54        0.54      0.95 o 
  -4  12  12        0.17       -0.78      1.05 o 
  -3  12  12       77.36       72.20      3.74 o 
  -2  12  12       17.62       17.16      1.54 o 
  -1  12  12       23.67       23.37      1.02 o 
   0  12  12        7.30        8.26      0.69 o 
   1  12  12        0.00        1.76      1.10 o 
   2  12  12      423.88      400.53      7.55 o 
   3  12  12       89.46       91.37      1.93 o 
   4  12  12       35.01       41.47      1.72 o 
   5  12  12       64.77       64.90      1.95 o 
  -3  13  12        5.83        4.57      1.04 o 
  -2  13  12       46.63       46.05      1.74 o 
  -1  13  12      129.78      136.04      2.43 o 
   0  13  12        0.09        0.13      0.55 o 
   1  13  12        0.01       -0.84      0.98 o 
   2  13  12      185.43      193.66      6.42 o 
   3  13  12      173.38      181.89      2.96 o 
   4  13  12      103.50      101.22      2.46 o 
  -3  14  12        0.11        1.12      0.88 o 
  -2  14  12        1.96        4.76      0.88 o 
  -1  14  12       23.17       27.41      1.43 o 
   0  14  12      144.85      147.48      3.12 o 
   1  14  12        0.63        0.13      1.02 o 
   2  14  12        1.57        0.12      1.23 o 
   3  14  12       17.35       19.29      1.62 o 
   4  14  12       23.24       23.21      1.21 o 
  -1  15  12        7.12        7.37      0.93 o 
   0  15  12       44.98       47.63      1.86 o 
   1  15  12       75.13       75.05      3.68 o 
   2  15  12        5.56        5.48      1.59 o 
   3  15  12        0.02        3.13      1.42 o 
  -1  -6  13        8.44        9.77      1.41 o 
   0  -6  13        9.17        7.92      1.99 o 
   1  -6  13       95.78       95.93      3.26 o 
   2  -6  13      151.97      146.64      4.24 o 
  -2  -5  13       10.00        9.67      2.27 o 
  -1  -5  13      106.78      106.55      2.91 o 
   0  -5  13       12.64       14.48      2.66 o 
   1  -5  13       11.91        6.36      2.49 o 
   2  -5  13      105.26       98.04      3.27 o 
   3  -5  13       19.45       20.05      1.76 o 
  -3  -4  13       30.64       29.13      2.16 o 
  -2  -4  13       47.51       41.43      1.82 o 
  -1  -4  13        8.17        7.42      1.00 o 
   0  -4  13      195.54      200.15      4.07 o 
   1  -4  13        0.22       -0.37      0.71 o 
   2  -4  13       20.71       17.87      1.62 o 
   3  -4  13       15.53       13.17      1.14 o 
   4  -4  13        0.54        0.62      0.56 o 
  -4  -3  13        4.36        5.84      1.21 o 
  -3  -3  13       58.38       54.20      5.73 o 
  -2  -3  13      162.05      173.11      3.80 o 
  -1  -3  13       36.44       36.13      1.25 o 
   0  -3  13       29.30       26.62      1.38 o 
   1  -3  13       15.72       14.97      1.39 o 
   2  -3  13       55.06       51.01      2.36 o 
   3  -3  13        7.23        6.50      0.74 o 
   4  -3  13       29.36       32.16      1.66 o 
   5  -3  13      202.77      202.35      6.53 o 
  -4  -2  13       14.43       12.16      1.99 o 
  -3  -2  13       64.51       66.11      2.15 o 
  -2  -2  13        4.92        4.70      0.84 o 
  -1  -2  13       65.09       63.01      1.60 o 
   0  -2  13      109.58      111.79      2.47 o 
   1  -2  13       29.56       26.72      1.76 o 
   2  -2  13      564.80      569.75      8.39 o 
   3  -2  13       71.28       75.64      1.90 o 
   4  -2  13      118.69      115.53      2.89 o 
   5  -2  13        1.00        0.61      0.64 o 
  -5  -1  13        0.55        0.69      0.97 o 
  -4  -1  13       21.31       22.94      1.72 o 
  -3  -1  13       11.90       12.10      0.93 o 
  -2  -1  13       71.91       67.23      2.09 o 
  -1  -1  13       54.70       48.82      1.55 o 
   0  -1  13        0.76        0.26      0.51 o 
   1  -1  13       16.22       15.98      1.35 o 
   2  -1  13      124.68      123.48      2.50 o 
   3  -1  13      244.81      254.11      5.27 o 
   4  -1  13       50.13       47.83      1.76 o 
   5  -1  13       35.31       36.98      1.94 o 
   6  -1  13        0.07        0.14      0.56 o 
  -5   0  13       35.52       39.61      1.41 o 
  -4   0  13        5.25        4.61      0.74 o 
  -3   0  13       48.57       44.43      1.71 o 
  -2   0  13       38.28       41.47      1.54 o 
  -1   0  13        2.92        2.26      0.55 o 
   0   0  13        6.79        7.03      0.74 o 
   1   0  13      212.47      219.29      8.11 o 
   2   0  13        0.05        0.80      0.43 o 
   3   0  13       20.12       19.27      1.03 o 
   4   0  13       86.39       83.18      2.29 o 
   5   0  13       72.72       75.92      2.21 o 
   6   0  13       23.29       26.87      1.45 o 
  -5   1  13       30.00       33.86      1.38 o 
  -4   1  13        2.99        3.18      0.50 o 
  -3   1  13        4.26        5.11      2.26 o 
  -2   1  13       17.16       18.73      2.27 o 
  -1   1  13       90.40       89.93      2.06 o 
   0   1  13       19.04       18.51      1.05 o 
   1   1  13       37.33       42.47      1.60 o 
   2   1  13      152.36      151.86      2.66 o 
   3   1  13       97.12       93.63      1.98 o 
   4   1  13       15.71       15.57      1.12 o 
   5   1  13       43.63       42.45      2.44 o 
   6   1  13        1.58        0.94      0.57 o 
  -5   2  13       17.59       19.20      1.23 o 
  -4   2  13       84.33       85.56      1.69 o 
  -3   2  13       77.88       81.34      2.13 o 
  -2   2  13       43.14       43.80      3.33 o 
  -1   2  13      222.14      229.50      3.30 o 
   0   2  13      273.89      271.71      4.36 o 
   1   2  13       18.91       14.45      0.97 o 
   2   2  13       31.33       33.50      1.15 o 
   3   2  13      135.56      129.65      2.39 o 
   4   2  13       18.18       16.80      1.14 o 
   5   2  13       27.84       30.12      1.38 o 
   6   2  13        4.59        5.56      0.79 o 
  -5   3  13        9.20        9.25      0.93 o 
  -4   3  13        0.08        0.17      0.47 o 
  -3   3  13       88.10       91.46      2.94 o 
  -2   3  13      228.16      229.47      6.75 o 
  -1   3  13       15.67       15.95      0.92 o 
   0   3  13       33.78       31.87      1.20 o 
   1   3  13        0.22       -0.14      0.39 o 
   2   3  13       14.95       14.35      0.88 o 
   3   3  13       23.29       21.61      1.63 o 
   4   3  13        2.04        1.07      0.57 o 
   5   3  13       28.08       27.39      1.31 o 
   6   3  13        8.97        8.95      0.93 o 
  -5   4  13       41.50       38.81      1.52 o 
  -4   4  13        0.71        1.70      0.56 o 
  -3   4  13        0.01       -0.37      0.43 o 
  -2   4  13      325.04      307.84      8.36 o 
  -1   4  13       24.14       26.63      1.09 o 
   0   4  13       97.70       97.00      1.79 o 
   1   4  13       61.33       53.22      1.40 o 
   2   4  13        7.29       10.19      1.20 o 
   3   4  13        0.39       -0.10      0.37 o 
   4   4  13       21.80       21.72      1.27 o 
   5   4  13        8.23        9.34      0.92 o 
   6   4  13       23.05       23.27      1.35 o 
  -5   5  13       63.95       63.59      2.14 o 
  -4   5  13        1.24        1.58      0.55 o 
  -3   5  13      153.46      156.93      2.79 o 
  -2   5  13       59.92       52.97      2.76 o 
  -1   5  13       74.25       73.62      2.07 o 
   0   5  13       13.00       16.27      0.80 o 
   1   5  13      451.35      427.09      5.48 o 
   2   5  13        0.54        1.19      0.45 o 
   3   5  13       19.14       19.89      0.99 o 
   4   5  13       23.00       26.18      1.34 o 
   5   5  13      271.65      271.38      4.74 o 
   6   5  13        4.29        4.18      0.70 o 
  -5   6  13        0.03        0.59      0.73 o 
  -4   6  13       14.67       11.97      0.92 o 
  -3   6  13       22.47       21.29      2.18 o 
  -2   6  13      176.92      163.08      5.28 o 
  -1   6  13       66.43       66.82      3.72 o 
   0   6  13       73.53       71.09      2.23 o 
   1   6  13       70.86       67.19      1.57 o 
   2   6  13       24.81       23.77      1.01 o 
   3   6  13       19.84       15.14      0.89 o 
   4   6  13       20.43       19.97      1.12 o 
   5   6  13       87.22       90.89      2.95 o 
   6   6  13      303.05      312.08      4.77 o 
  -5   7  13        0.72        0.32      0.52 o 
  -4   7  13        0.06        0.28      0.46 o 
  -3   7  13       19.28       18.93      1.56 o 
  -2   7  13       43.18       44.70      2.29 o 
  -1   7  13      238.41      226.38      4.41 o 
   0   7  13       31.36       31.41      1.36 o 
   1   7  13       40.08       33.30      1.55 o 
   2   7  13        0.02        0.54      0.41 o 
   3   7  13      181.97      185.30      2.77 o 
   4   7  13      299.81      297.94      4.48 o 
   5   7  13        6.28        6.53      0.75 o 
   6   7  13        2.46        2.70      1.09 o 
  -5   8  13       46.84       55.61      2.54 o 
  -4   8  13        0.95        0.59      0.51 o 
  -3   8  13        1.97        2.84      0.86 o 
  -2   8  13       15.73       15.94      1.33 o 
  -1   8  13       52.19       49.58      1.69 o 
   0   8  13       54.35       47.19      1.64 o 
   1   8  13        3.75        5.37      0.70 o 
   2   8  13       73.12       71.30      1.58 o 
   3   8  13       87.72       82.23      1.70 o 
   4   8  13      112.51      111.25      2.38 o 
   5   8  13        8.45        8.30      1.03 o 
   6   8  13       58.91       58.86      1.78 o 
  -5   9  13        2.83        3.27      0.71 o 
  -4   9  13       71.05       76.15      2.91 o 
  -3   9  13       10.21       10.32      1.25 o 
  -2   9  13        8.28        7.23      1.02 o 
  -1   9  13        0.03        0.38      0.75 o 
   0   9  13       17.34       18.28      1.15 o 
   1   9  13        0.06        0.78      0.83 o 
   2   9  13       63.63       71.88      1.57 o 
   3   9  13       52.28       55.46      1.82 o 
   4   9  13        7.57        6.72      0.82 o 
   5   9  13        7.68        7.92      1.13 o 
   6   9  13        0.60        0.07      0.51 o 
  -4  10  13        0.92        1.64      0.91 o 
  -3  10  13        8.00        7.38      1.16 o 
  -2  10  13        1.85        0.53      0.67 o 
  -1  10  13       91.19       97.52      2.52 o 
   0  10  13      156.06      148.47      3.29 o 
   1  10  13       89.64       83.69      3.55 o 
   2  10  13        3.98        5.58      0.60 o 
   3  10  13       13.64       15.98      0.91 o 
   4  10  13        6.41        6.84      1.31 o 
   5  10  13       21.06       18.96      1.60 o 
   6  10  13        1.24        1.96      0.65 o 
  -4  11  13       19.70       20.39      1.79 o 
  -3  11  13       67.88       67.92      2.67 o 
  -2  11  13      157.36      157.10      9.11 o 
  -1  11  13        1.42        0.56      0.51 o 
   0  11  13       51.02       52.27      1.78 o 
   1  11  13      173.78      192.96      6.07 o 
   2  11  13        3.03        3.00      0.62 o 
   3  11  13        0.07        0.56      0.46 o 
   4  11  13      173.74      167.51      3.27 o 
   5  11  13      142.23      147.50      4.47 o 
  -3  12  13       65.75       73.07      2.81 o 
  -2  12  13       65.24       63.61      3.53 o 
  -1  12  13        7.90        8.83      0.93 o 
   0  12  13       52.28       53.70      2.80 o 
   1  12  13       12.81       11.40      1.68 o 
   2  12  13       58.07       61.90      3.25 o 
   3  12  13        0.94        1.78      0.55 o 
   4  12  13      111.61      118.13      2.91 o 
   5  12  13      183.54      188.46      3.60 o 
  -3  13  13       28.19       27.64      2.02 o 
  -2  13  13        4.35        4.97      1.12 o 
  -1  13  13       34.14       39.50      1.79 o 
   0  13  13       18.73       18.90      1.95 o 
   1  13  13        0.05        0.91      1.09 o 
   2  13  13        2.89        2.86      1.30 o 
   3  13  13       78.69       73.34      1.97 o 
   4  13  13       14.25       14.61      1.13 o 
  -2  14  13       12.32       14.52      1.29 o 
  -1  14  13        1.73        0.85      0.87 o 
   0  14  13        1.97        1.63      0.79 o 
   1  14  13      168.01      173.58      5.92 o 
   2  14  13       34.13       36.15      2.68 o 
   3  14  13       11.49        8.97      1.82 o 
  -1  15  13       38.89       34.79      1.81 o 
   0  15  13        9.91       10.40      1.14 o 
   1  15  13       27.48       33.43      2.54 o 
   2  15  13       28.43       30.16      2.76 o 
  -1  -5  14        0.44        0.69      0.90 o 
   0  -5  14        0.62        0.61      0.74 o 
   1  -5  14        7.22        6.77      1.16 o 
   2  -5  14        0.21        0.55      0.82 o 
  -2  -4  14       27.89       29.02      2.08 o 
  -1  -4  14       16.27       15.09      1.31 o 
   0  -4  14      100.51      111.15      6.82 o 
   1  -4  14      220.90      222.80      5.38 o 
   2  -4  14        0.03       -0.70      0.71 o 
   3  -4  14       61.75       58.37      2.60 o 
  -3  -3  14       46.82       44.37      3.42 o 
  -2  -3  14       19.56       21.10      1.80 o 
  -1  -3  14       17.05       17.48      1.35 o 
   0  -3  14      141.46      145.16      3.86 o 
   1  -3  14      154.68      154.99      4.19 o 
   2  -3  14       30.99       33.45      1.96 o 
   3  -3  14        0.62        0.82      0.89 o 
   4  -3  14       24.75       25.68      1.36 o 
  -3  -2  14        8.23        5.54      2.22 o 
  -2  -2  14      247.58      248.97      4.86 o 
  -1  -2  14       70.57       76.38      2.39 o 
   0  -2  14       46.99       47.99      1.69 o 
   1  -2  14       40.55       36.30      1.96 o 
   2  -2  14       40.53       39.03      2.10 o 
   3  -2  14       40.16       41.54      1.49 o 
   4  -2  14       23.39       24.03      1.82 o 
   5  -2  14      119.70      118.83      3.09 o 
  -4  -1  14        4.53        3.02      1.06 o 
  -3  -1  14       27.24       24.50      1.85 o 
  -2  -1  14        1.18        1.78      0.72 o 
  -1  -1  14       40.92       39.20      1.42 o 
   0  -1  14       31.82       28.93      1.30 o 
   1  -1  14      162.19      164.88      4.21 o 
   2  -1  14       69.11       59.25      2.41 o 
   3  -1  14       89.82       92.31      2.14 o 
   4  -1  14       25.30       24.37      1.52 o 
   5  -1  14        0.56        0.69      0.83 o 
  -4   0  14       21.27       20.52      2.43 o 
  -3   0  14       38.66       36.45      1.58 o 
  -2   0  14       16.05       17.72      1.53 o 
  -1   0  14       26.38       27.50      1.22 o 
   0   0  14       73.70       69.21      1.86 o 
   1   0  14      207.81      204.00      6.14 o 
   2   0  14        3.51        3.60      0.70 o 
   3   0  14        1.00        0.73      0.51 o 
   4   0  14       57.20       59.58      2.85 o 
   5   0  14       30.88       27.15      1.57 o 
  -4   1  14        3.10        1.09      1.31 o 
  -3   1  14        7.17        7.21      1.13 o 
  -2   1  14       76.94       73.65      2.10 o 
  -1   1  14        1.92        2.68      0.59 o 
   0   1  14       12.54       13.82      1.05 o 
   1   1  14        9.92        9.82      1.16 o 
   2   1  14        8.67        7.71      0.73 o 
   3   1  14        0.02       -0.42      0.42 o 
   4   1  14       35.83       30.43      1.53 o 
   5   1  14       45.83       46.69      1.75 o 
   6   1  14       97.04       94.81      2.59 o 
  -5   2  14        0.22       -0.48      0.72 o 
  -4   2  14        0.28       -0.15      0.77 o 
  -3   2  14       22.21       16.25      2.04 o 
  -2   2  14       79.53       77.68      2.64 o 
  -1   2  14       56.73       62.92      2.75 o 
   0   2  14       45.41       44.12      2.73 o 
   1   2  14      137.56      119.06      5.25 o 
   2   2  14       94.83       90.16      2.85 o 
   3   2  14       61.74       65.19      1.83 o 
   4   2  14        0.58        0.17      0.66 o 
   5   2  14       83.82       86.36      2.39 o 
   6   2  14       13.99       14.45      1.17 o 
  -5   3  14       10.70       11.81      0.93 o 
  -4   3  14        4.15        2.41      0.92 o 
  -3   3  14      167.72      160.53      5.55 o 
  -2   3  14      254.11      253.87      7.42 o 
  -1   3  14        3.98        3.32      0.52 o 
   0   3  14      164.19      159.34      3.00 o 
   1   3  14      208.86      201.07      4.58 o 
   2   3  14       13.90       14.31      0.90 o 
   3   3  14       41.02       39.78      1.29 o 
   4   3  14      113.19      112.44      2.72 o 
   5   3  14       28.59       30.12      2.22 o 
   6   3  14       23.11       20.13      1.33 o 
  -5   4  14       33.70       37.02      1.40 o 
  -4   4  14       63.28       67.84      2.09 o 
  -3   4  14       53.80       56.25      3.15 o 
  -2   4  14       32.21       32.77      2.35 o 
  -1   4  14       18.96       18.12      1.00 o 
   0   4  14      328.05      334.90      5.16 o 
   1   4  14        2.36        3.17      0.81 o 
   2   4  14        0.67        0.52      0.43 o 
   3   4  14       89.44       96.33      2.05 o 
   4   4  14       18.33       20.93      1.36 o 
   5   4  14        3.14        2.65      0.89 o 
   6   4  14        0.72        0.09      0.56 o 
  -5   5  14        6.44        6.84      0.86 o 
  -4   5  14      134.28      143.17      3.16 o 
  -3   5  14       76.58       81.75      3.76 o 
  -2   5  14       88.18       89.97      3.75 o 
  -1   5  14       59.07       55.52      1.81 o 
   0   5  14       17.24       14.96      0.80 o 
   1   5  14      434.36      456.86      8.43 o 
   2   5  14       70.64       76.24      1.78 o 
   3   5  14        5.60        5.68      0.65 o 
   4   5  14        6.46        6.05      0.82 o 
   5   5  14       26.32       31.50      1.48 o 
   6   5  14       54.18       60.20      2.77 o 
  -5   6  14        8.97        6.54      0.82 o 
  -4   6  14       21.99       21.45      1.39 o 
  -3   6  14        2.24        4.49      1.39 o 
  -2   6  14      109.12      108.95      4.17 o 
  -1   6  14        0.81        2.21      0.65 o 
   0   6  14      145.88      147.88      2.38 o 
   1   6  14      116.69      113.43      7.05 o 
   2   6  14      215.65      211.50      3.35 o 
   3   6  14       25.12       25.31      1.15 o 
   4   6  14       23.40       25.42      1.42 o 
   5   6  14        1.51        2.12      0.67 o 
   6   6  14      172.60      178.60      3.73 o 
  -5   7  14       13.75       13.04      1.05 o 
  -4   7  14        2.46        0.79      0.67 o 
  -3   7  14        2.28        1.62      1.18 o 
  -2   7  14       10.08        8.21      1.48 o 
  -1   7  14      158.48      157.84      3.44 o 
   0   7  14       30.65       36.90      1.49 o 
   1   7  14       44.67       41.09      3.10 o 
   2   7  14       25.61       26.02      1.15 o 
   3   7  14       16.56       17.48      1.21 o 
   4   7  14       11.47       13.86      1.09 o 
   5   7  14       20.81       21.41      1.23 o 
   6   7  14       60.39       59.45      1.82 o 
  -4   8  14       10.23        7.58      1.22 o 
  -3   8  14        3.40        3.94      1.34 o 
  -2   8  14       33.64       36.15      2.40 o 
  -1   8  14       16.32       16.50      1.14 o 
   0   8  14        9.70        9.61      0.92 o 
   1   8  14       78.22       74.74      2.93 o 
   2   8  14        0.01        0.56      0.43 o 
   3   8  14        0.93        0.59      0.46 o 
   4   8  14       46.83       40.82      1.49 o 
   5   8  14        0.06        0.77      0.55 o 
   6   8  14        9.37       10.56      0.96 o 
  -4   9  14       13.55       13.95      1.53 o 
  -3   9  14       13.88       12.54      1.38 o 
  -2   9  14       13.21       10.77      1.59 o 
  -1   9  14       57.72       57.00      1.86 o 
   0   9  14       40.70       45.72      1.66 o 
   1   9  14       44.70       56.86      2.87 o 
   2   9  14      145.69      143.70      2.64 o 
   3   9  14       10.46       12.33      0.82 o 
   4   9  14        5.02        7.06      0.80 o 
   5   9  14      120.95      124.83      2.72 o 
  -4  10  14        9.82        9.89      1.51 o 
  -3  10  14        7.08        6.56      1.13 o 
  -2  10  14        6.63        7.40      1.49 o 
  -1  10  14        0.88        1.28      0.65 o 
   0  10  14       22.55       26.09      1.32 o 
   1  10  14      135.41      134.73      4.77 o 
   2  10  14       12.56       10.92      0.88 o 
   3  10  14        4.47        3.61      0.61 o 
   4  10  14       94.28      101.18      2.63 o 
   5  10  14        0.73       -0.55      0.55 o 
  -3  11  14       23.97       19.77      3.12 o 
  -2  11  14       90.89       86.88      3.79 o 
  -1  11  14        4.99        4.95      0.82 o 
   0  11  14       11.23       15.77      1.70 o 
   1  11  14        6.63        5.69      1.32 o 
   2  11  14       13.71       11.44      1.77 o 
   3  11  14       13.42       14.84      1.00 o 
   4  11  14      121.41      123.44      3.96 o 
   5  11  14       12.21       13.20      1.09 o 
  -3  12  14        1.21        1.16      0.90 o 
  -2  12  14       66.76       70.27      3.79 o 
  -1  12  14       97.50       91.50      2.49 o 
   0  12  14        1.51        0.16      0.96 o 
   1  12  14       77.77       74.31      3.51 o 
   2  12  14        3.38        6.63      1.52 o 
   3  12  14       94.51       96.38      2.06 o 
   4  12  14       81.96       83.71      2.25 o 
  -2  13  14        5.35        3.21      0.94 o 
  -1  13  14       80.31       87.47      3.61 o 
   0  13  14       17.30       18.68      1.92 o 
   1  13  14       23.94       24.98      2.34 o 
   2  13  14        8.52        8.09      1.67 o 
   3  13  14        3.47        2.95      1.35 o 
   4  13  14       58.77       60.83      2.33 o 
  -1  14  14       24.30       26.11      2.96 o 
   0  14  14      128.59      139.61      4.90 o 
   1  14  14      148.17      151.59      5.49 o 
   2  14  14       13.54       11.20      1.84 o 
   3  14  14       16.93       16.62      2.19 o 
   0  -4  15        4.69        4.04      0.99 o 
   1  -4  15      104.70       95.39      3.26 o 
  -1  -3  15       57.47       59.11      2.54 o 
   0  -3  15        0.61        1.23      0.81 o 
   1  -3  15      138.21      147.88      4.15 o 
   2  -3  15        6.45        4.87      1.12 o 
   3  -3  15       62.82       65.26      2.77 o 
  -2  -2  15        3.02        1.87      1.01 o 
  -1  -2  15        7.94        8.37      1.06 o 
   0  -2  15       27.79       28.60      1.75 o 
   1  -2  15      154.70      150.30      4.16 o 
   2  -2  15       12.48       10.35      1.77 o 
   3  -2  15        0.52       -0.49      0.81 o 
   4  -2  15       17.18       16.48      1.13 o 
  -3  -1  15       98.34       95.29      3.31 o 
  -2  -1  15        1.12        0.65      0.90 o 
  -1  -1  15       12.36       10.68      1.12 o 
   0  -1  15       39.21       40.01      1.92 o 
   1  -1  15        3.28        3.19      0.91 o 
   2  -1  15       11.35        8.68      1.23 o 
   3  -1  15        5.37        3.45      0.81 o 
   4  -1  15       33.70       37.17      2.12 o 
  -3   0  15        2.02        1.02      1.53 o 
  -2   0  15       63.93       67.27      2.22 o 
  -1   0  15        0.44        0.03      0.57 o 
   0   0  15       34.07       34.81      1.77 o 
   1   0  15      105.39      105.56      3.26 o 
   2   0  15       79.47       75.38      2.77 o 
   3   0  15       69.99       69.80      1.87 o 
   4   0  15       40.93       38.20      1.98 o 
   5   0  15        0.65       -0.08      0.60 o 
  -4   1  15        7.09        7.27      1.87 o 
  -3   1  15       58.51       52.28      2.27 o 
  -2   1  15       48.37       49.70      2.23 o 
  -1   1  15        2.65        2.50      0.62 o 
   0   1  15       30.01       28.18      1.80 o 
   1   1  15       31.46       30.50      1.79 o 
   2   1  15      235.99      237.24      5.45 o 
   3   1  15       21.66       22.76      1.19 o 
   4   1  15        7.09        6.50      0.90 o 
   5   1  15       22.78       25.59      1.57 o 
  -4   2  15       10.02        6.28      1.78 o 
  -3   2  15        6.54        4.40      1.53 o 
  -2   2  15       36.76       41.55      1.94 o 
  -1   2  15       16.44       17.88      1.13 o 
   0   2  15        2.44        1.90      0.61 o 
   1   2  15        9.20       10.25      1.89 o 
   2   2  15       10.20        9.10      1.00 o 
   3   2  15       96.07       93.33      2.13 o 
   4   2  15        8.44        8.06      2.28 o 
   5   2  15        4.75        6.01      0.98 o 
  -4   3  15        8.55        6.39      1.75 o 
  -3   3  15       84.77       90.81      4.12 o 
  -2   3  15        3.60        1.95      1.32 o 
  -1   3  15       58.27       55.70      1.65 o 
   0   3  15        0.32        0.83      0.54 o 
   1   3  15      108.10      115.39      3.29 o 
   2   3  15       62.71       57.98      1.86 o 
   3   3  15        0.22        0.18      0.47 o 
   4   3  15      118.56      127.66      3.46 o 
   5   3  15       20.38       19.94      1.83 o 
  -4   4  15      150.75      143.77      5.50 o 
  -3   4  15        0.37        0.98      1.21 o 
  -2   4  15       15.77       14.57      1.89 o 
  -1   4  15       59.19       61.77      1.99 o 
   0   4  15       55.67       52.87      1.60 o 
   1   4  15      128.83      128.43      7.37 o 
   2   4  15       20.09       18.57      1.05 o 
   3   4  15        0.46       -0.17      0.45 o 
   4   4  15       71.01       68.27      2.15 o 
   5   4  15        0.05       -0.54      0.54 o 
  -4   5  15       62.64       60.74      3.48 o 
  -3   5  15       47.64       45.95      2.91 o 
  -2   5  15       25.33       26.40      2.34 o 
  -1   5  15       88.47       96.05      2.55 o 
   0   5  15        2.07        0.58      0.60 o 
   1   5  15      216.01      219.07      4.93 o 
   2   5  15        5.29        6.36      0.71 o 
   3   5  15        1.26        1.02      0.51 o 
   4   5  15      318.22      320.69      5.55 o 
   5   5  15       84.31       84.81      3.07 o 
  -4   6  15        2.05        2.13      1.43 o 
  -3   6  15       19.20       22.05      2.25 o 
  -2   6  15       41.81       35.17      2.44 o 
  -1   6  15       11.79       12.50      1.05 o 
   0   6  15        2.31        2.25      0.66 o 
   1   6  15       60.56       58.63      2.23 o 
   2   6  15      192.81      186.06      3.62 o 
   3   6  15       73.97       73.44      1.84 o 
   4   6  15        4.49        4.70      0.82 o 
   5   6  15        5.42        5.48      0.86 o 
  -4   7  15       31.50       32.07      2.84 o 
  -3   7  15        6.91        4.03      1.41 o 
  -2   7  15        4.54        2.13      1.21 o 
  -1   7  15        4.22        4.62      1.12 o 
   0   7  15        9.60        8.03      0.73 o 
   1   7  15        5.68        5.93      0.98 o 
   2   7  15       55.70       58.35      2.43 o 
   3   7  15       53.79       57.23      1.63 o 
   4   7  15       14.40       13.97      1.55 o 
   5   7  15       17.27       19.30      1.34 o 
  -4   8  15        1.33       -1.13      1.13 o 
  -3   8  15       72.02       62.47      3.34 o 
  -2   8  15       62.75       52.63      2.94 o 
  -1   8  15        0.35        0.64      0.65 o 
   0   8  15        0.16        0.66      0.49 o 
   1   8  15       57.56       59.27      2.89 o 
   2   8  15       15.45       16.02      1.43 o 
   3   8  15        1.37        1.51      0.88 o 
   4   8  15       14.12       13.39      1.18 o 
   5   8  15       66.50       74.45      2.10 o 
  -4   9  15        6.77        6.05      1.58 o 
  -3   9  15       38.46       34.55      2.61 o 
  -2   9  15        3.76        4.37      1.35 o 
  -1   9  15        0.05       -0.02      0.59 o 
   0   9  15        3.72        4.44      0.97 o 
   1   9  15       32.37       30.36      2.20 o 
   2   9  15      161.40      154.47      4.02 o 
   3   9  15      132.79      128.96      2.69 o 
   4   9  15      139.12      134.85      2.86 o 
   5   9  15       76.75       80.48      2.18 o 
  -3  10  15       24.04       33.23      2.57 o 
  -2  10  15        4.54        5.67      1.41 o 
  -1  10  15        0.20        0.02      0.60 o 
   0  10  15       74.18       82.18      3.48 o 
   1  10  15        2.38        0.70      1.02 o 
   2  10  15        1.43        2.50      0.87 o 
   3  10  15        2.43        3.65      0.64 o 
   4  10  15      520.18      535.28      7.33 o 
   5  10  15       14.48       13.99      1.13 o 
  -3  11  15        1.30        1.21      1.21 o 
  -2  11  15        3.50        1.51      1.21 o 
  -1  11  15        5.32        4.48      1.29 o 
   0  11  15        1.53        1.73      1.09 o 
   1  11  15        9.72       12.83      1.73 o 
   2  11  15       31.00       27.39      2.44 o 
   3  11  15       29.00       34.30      1.33 o 
   4  11  15        5.19        6.23      0.87 o 
  -2  12  15        9.70        9.98      1.68 o 
  -1  12  15      125.74      126.85      4.53 o 
   0  12  15       11.81       11.06      1.57 o 
   1  12  15       27.42       24.71      2.30 o 
   2  12  15       10.91        9.75      1.70 o 
   3  12  15       31.56       32.21      1.55 o 
   4  12  15       61.05       64.08      1.99 o 
  -1  13  15        1.83        0.13      1.10 o 
   0  13  15      170.02      178.56      5.77 o 
   1  13  15        0.11       -0.55      1.01 o 
   2  13  15       12.97       15.41      1.97 o 
   3  13  15        1.28        2.94      1.36 o 
   0  14  15       70.20       78.16      3.49 o 
   1  14  15        5.31        6.72      1.55 o 
  -1  -2  16       16.99       18.05      2.31 o 
   0  -2  16       78.09       79.61      3.13 o 
   1  -2  16       63.62       59.25      2.53 o 
   2  -2  16        0.08       -0.32      0.78 o 
  -2  -1  16       13.89       14.82      1.62 o 
  -1  -1  16       37.02       39.89      2.37 o 
   0  -1  16      181.89      186.24      4.65 o 
   1  -1  16        9.27        9.60      1.29 o 
   2  -1  16        8.46        8.76      2.29 o 
   3  -1  16        6.21        7.94      1.26 o 
  -2   0  16       13.71       15.48      1.59 o 
  -1   0  16       48.59       46.75      2.50 o 
   0   0  16        0.56        1.40      0.79 o 
   1   0  16       30.42       27.02      2.73 o 
   2   0  16        2.10        1.74      0.88 o 
   3   0  16       20.05       15.50      3.36 o 
   4   0  16        4.26        4.83      0.86 o 
  -3   1  16       46.96       44.11      2.20 o 
  -2   1  16      165.56      167.86      5.94 o 
  -1   1  16        0.29        0.09      1.15 o 
   0   1  16      235.28      231.08      7.18 o 
   1   1  16       37.52       40.82      2.02 o 
   2   1  16       44.60       48.42      2.26 o 
   3   1  16       20.35       21.71      1.43 o 
   4   1  16      135.97      135.70      3.33 o 
  -3   2  16       65.78       64.25      2.55 o 
  -2   2  16        5.32        7.71      1.66 o 
  -1   2  16      223.33      216.56      5.06 o 
   0   2  16       35.43       41.14      1.94 o 
   1   2  16        4.58        6.16      1.05 o 
   2   2  16        8.28        7.70      1.30 o 
   3   2  16      159.62      154.06      2.96 o 
   4   2  16        7.42        7.74      1.77 o 
  -3   3  16      105.44      103.77      4.61 o 
  -2   3  16        0.01       -0.22      1.21 o 
  -1   3  16       86.79       88.88      2.17 o 
   0   3  16        8.61       10.86      1.19 o 
   1   3  16        7.42        6.53      1.07 o 
   2   3  16       53.92       53.33      3.64 o 
   3   3  16       25.95       28.05      1.33 o 
   4   3  16       10.01        8.99      1.03 o 
   5   3  16        1.70        1.44      0.73 o 
  -3   4  16        0.05        0.41      1.27 o 
  -2   4  16       26.12       24.84      2.41 o 
  -1   4  16        1.15        0.81      0.65 o 
   0   4  16       67.39       68.21      2.43 o 
   1   4  16        7.09        7.42      1.09 o 
   2   4  16       22.53       23.09      2.11 o 
   3   4  16        0.09        0.45      0.51 o 
   4   4  16       14.29       14.46      1.83 o 
   5   4  16      120.32      122.60      3.10 o 
  -3   5  16       72.08       69.18      3.62 o 
  -2   5  16       33.57       29.32      2.35 o 
  -1   5  16       19.12       21.18      1.07 o 
   0   5  16        0.95        0.68      0.75 o 
   1   5  16        3.86        4.26      0.94 o 
   2   5  16       43.48       40.10      1.96 o 
   3   5  16        0.10       -0.41      0.50 o 
   4   5  16       12.35       12.99      1.17 o 
   5   5  16       15.20       16.50      1.29 o 
  -3   6  16        1.22       -0.96      1.15 o 
  -2   6  16       25.62       25.29      2.37 o 
  -1   6  16       15.97       16.69      0.99 o 
   0   6  16        3.89        4.08      1.14 o 
   1   6  16        5.66        6.52      1.92 o 
   2   6  16       11.36        7.07      1.10 o 
   3   6  16      117.17      117.77      3.16 o 
   4   6  16        1.84        1.19      0.70 o 
   5   6  16        0.17       -0.49      0.58 o 
  -3   7  16       26.93       25.19      2.47 o 
  -2   7  16       12.29        8.94      1.66 o 
  -1   7  16       35.75       39.04      2.95 o 
   0   7  16      322.26      316.53      8.52 o 
   1   7  16        0.31       -0.52      0.71 o 
   2   7  16        1.64        1.76      0.88 o 
   3   7  16        0.24       -0.32      0.53 o 
   4   7  16       66.48       66.84      2.24 o 
   5   7  16        3.36        4.47      1.01 o 
  -3   8  16       11.19        5.88      1.56 o 
  -2   8  16      112.21      115.47      4.51 o 
  -1   8  16        6.89        7.40      1.76 o 
   0   8  16        0.01       -0.39      0.87 o 
   1   8  16      397.75      383.50     10.18 o 
   2   8  16        9.24        7.02      1.83 o 
   3   8  16       87.12       91.84      2.18 o 
   4   8  16      165.98      171.82      3.79 o 
  -3   9  16        0.01       -1.05      1.05 o 
  -2   9  16      111.87       99.51      4.18 o 
  -1   9  16       31.07       30.38      1.47 o 
   0   9  16       28.60       25.84      2.05 o 
   1   9  16        4.25        6.12      1.31 o 
   2   9  16        0.23        0.10      0.75 o 
   3   9  16       39.98       43.09      1.86 o 
   4   9  16       17.38       16.41      2.39 o 
  -2  10  16        5.61        4.64      1.41 o 
  -1  10  16       17.55       14.95      1.80 o 
   0  10  16       85.93       88.28      3.65 o 
   1  10  16        5.80        5.80      1.33 o 
   2  10  16        6.55        5.66      1.44 o 
   3  10  16      440.05      435.57      6.07 o 
   4  10  16        8.58        8.46      1.08 o 
  -2  11  16       41.85       40.94      2.67 o 
  -1  11  16        3.34        3.61      1.28 o 
   0  11  16        1.45        1.73      1.08 o 
   1  11  16        2.66        2.00      1.14 o 
   2  11  16       13.71       13.75      1.90 o 
   3  11  16        9.53       11.95      2.11 o 
  -1  12  16       18.74       20.78      2.02 o 
   0  12  16       12.39        9.68      1.57 o 
   1  12  16       24.32       25.13      2.33 o 
   2  12  16        2.22        2.32      1.26 o 
   3  12  16        0.33       -0.66      1.08 o 
   0  13  16       27.46       29.73      2.24 o 
   1  13  16        4.97        4.37      1.29 o 
   0   0  17        7.03        7.32      1.14 o 
   1   0  17       63.03       64.35      2.65 o 
   2   0  17        0.15        0.11      0.82 o 
  -1   1  17        3.35        2.48      1.03 o 
   0   1  17        6.90        8.02      1.15 o 
   1   1  17       12.27       13.53      1.45 o 
   2   1  17        3.15        1.72      1.11 o 
   3   1  17        1.95        2.48      1.03 o 
  -2   2  17        0.01       -1.20      1.20 o 
  -1   2  17       14.20       15.37      1.54 o 
   0   2  17       23.35       23.79      1.64 o 
   1   2  17      133.18      123.27      5.36 o 
   2   2  17       32.93       34.99      3.69 o 
   3   2  17       20.02       18.47      1.85 o 
  -2   3  17        0.83        1.00      1.28 o 
  -1   3  17        8.30        9.44      1.66 o 
   0   3  17      176.41      179.36      8.49 o 
   1   3  17        3.53        0.95      1.66 o 
   2   3  17       30.67       34.71      5.10 o 
   3   3  17       57.65       58.31      2.52 o 
   4   3  17       18.88       18.95      1.21 o 
  -2   4  17       26.02       27.44      1.80 o 
  -1   4  17        0.02       -1.06      1.06 o 
   0   4  17        0.78       -0.16      0.73 o 
   1   4  17       55.92       58.12      2.40 o 
   2   4  17       21.99       21.31      1.71 o 
   3   4  17       69.19       68.19      2.21 o 
   4   4  17        0.69        0.43      0.88 o 
  -2   5  17       13.74       14.03      1.38 o 
  -1   5  17       16.37       18.57      1.96 o 
   0   5  17        0.87        1.33      0.95 o 
   1   5  17       13.36       14.68      2.40 o 
   2   5  17        0.27       -0.06      0.87 o 
   3   5  17        0.59        0.09      0.66 o 
   4   5  17        0.62        0.51      0.92 o 
  -2   6  17       15.64       13.87      2.00 o 
  -1   6  17       25.53       22.08      1.50 o 
   0   6  17       52.92       56.90      2.85 o 
   1   6  17        0.01        0.55      1.06 o 
   2   6  17        9.40       11.81      1.38 o 
   3   6  17       28.69       30.53      2.74 o 
   4   6  17        0.25        0.28      0.69 o 
  -2   7  17        3.03        1.51      1.28 o 
  -1   7  17        5.60        6.03      2.63 o 
   0   7  17      102.74       99.40      3.93 o 
   1   7  17        0.21        0.15      0.98 o 
   2   7  17        5.49        5.76      1.09 o 
   3   7  17      164.96      156.98      4.93 o 
   4   7  17       11.55       12.38      1.21 o 
  -2   8  17        0.52        0.42      1.16 o 
  -1   8  17        6.24        6.95      1.49 o 
   0   8  17      183.14      190.57      5.94 o 
   1   8  17      278.53      257.52      7.62 o 
   2   8  17       52.72       52.28      2.29 o 
   3   8  17      179.65      185.50      3.89 o 
   4   8  17      173.56      179.03      4.69 o 
  -2   9  17       29.82       30.97      2.42 o 
  -1   9  17        9.02        8.57      1.64 o 
   0   9  17        0.15        0.14      0.94 o 
   1   9  17        7.54        6.71      1.40 o 
   2   9  17        0.50        0.01      0.99 o 
   3   9  17      143.02      153.27      4.88 o 
  -1  10  17       90.28       97.39      3.86 o 
   0  10  17       18.48       18.82      1.91 o 
   1  10  17        8.87        9.68      1.61 o 
   2  10  17        2.31        2.30      1.22 o 
   3  10  17       41.20       45.62      2.26 o 
   0  11  17       67.90       71.16      3.28 o 
   1  11  17      106.41      107.36      4.36 o 
   2  11  17       32.17       31.31      2.51 o 
   1   2  18       34.04       35.59      5.02 o 
   0   3  18        1.05       -0.16      0.76 o 
   1   3  18       27.12       29.16      1.88 o 
   2   3  18       83.53       82.15      3.05 o 
  -1   4  18        3.29        2.92      1.36 o 
   0   4  18        3.14        3.02      0.91 o 
   1   4  18       23.43       22.73      1.91 o 
   2   4  18        0.98       -0.34      0.82 o 
  -1   5  18        1.52        0.20      1.20 o 
   0   5  18       30.41       32.59      2.21 o 
   1   5  18        6.60        6.23      1.13 o 
   2   5  18       70.03       65.44      5.01 o 
   3   5  18        0.49       -0.84      0.84 o 
  -1   6  18       84.66       86.88      3.68 o 
   0   6  18       15.88       18.53      1.90 o 
   1   6  18       59.96       62.32      2.53 o 
   2   6  18        0.01        1.45      0.89 o 
   3   6  18      142.88      143.77      4.21 o 
   0   7  18       24.64       21.24      2.00 o 
   1   7  18        0.58        1.37      1.06 o 
   2   7  18       84.73       90.19      5.18 o 
   3   7  18      102.68       98.80      3.37 o 
   0   8  18        0.35       -0.02      0.95 o 
   1   8  18       15.89       12.61      1.75 o 
   2   8  18       19.20       16.29      1.88 o 
   0   9  18        1.52        0.98      1.05 o 
   1   9  18        5.75        6.61      1.46 o 
   2   9  18      136.92      132.20      5.09 o 
                                                 
